# Supplementary material for: 3D Multi-Cell Simulation of Tumor Growth and Angiogenesis
Source: PLoS One. 2009 Oct 16;4(10):e7190. doi: 10.1371/journal.pone.0007190 (PMC2760204; doi:10.1371/journal.pone.0007190)
Supplement: Code S1 — XML configuration and python scripts of the simulation with angiogenesis. (0.27 MB ZIP) [file pone.0007190.s001.zip]

Archive with 5 entries (5 files):
- TumorVasc3D_180x180x180_08052009_01_45_36.txt
- XML_Template_TumorVasc3D_Movie_08052009_01_45_36.xml
- angio_growth_08052009_01_45_36.py
- angio_growth_plugins_08052009_01_45_36.py
- angio_growth_steppables_08052009_01_45_36.py
