# Supplementary material for: 3D Multi-Cell Simulation of Tumor Growth and Angiogenesis
Source: PLoS One. 2009 Oct 16;4(10):e7190. doi: 10.1371/journal.pone.0007190 (PMC2760204; doi:10.1371/journal.pone.0007190)
Supplement: Code S1 — XML configuration and python scripts of the simulation with angiogenesis. (0.27 MB ZIP) [file pone.0007190.s001.zip › TumorVasc3D_180x180x180_08052009_01_45_36.txt]

460	Vascular	0	0	27	27	30	30
1582	Vascular	0	0	27	27	149	149
460	Vascular	0	0	28	28	29	29
91	Vascular	0	0	28	28	32	32
652	Vascular	0	0	28	28	88	88
652	Vascular	0	0	28	28	89	89
652	Vascular	0	0	28	28	91	91
91	Vascular	0	0	29	29	29	29
91	Vascular	0	0	29	29	30	30
91	Vascular	0	0	29	29	31	31
652	Vascular	0	0	29	29	89	89
652	Vascular	0	0	29	29	90	90
652	Vascular	0	0	29	29	91	91
652	Vascular	0	0	29	29	93	93
1213	Vascular	0	0	29	29	148	148
1213	Vascular	0	0	29	29	149	149
1213	Vascular	0	0	29	29	150	150
1582	Vascular	0	0	29	29	151	151
91	Vascular	0	0	30	30	28	28
91	Vascular	0	0	30	30	29	29
91	Vascular	0	0	30	30	30	30
91	Vascular	0	0	30	30	31	31
91	Vascular	0	0	30	30	32	32
1021	Vascular	0	0	30	30	88	88
652	Vascular	0	0	30	30	89	89
1021	Vascular	0	0	30	30	90	90
652	Vascular	0	0	30	30	92	92
1582	Vascular	0	0	30	30	149	149
1213	Vascular	0	0	30	30	150	150
1213	Vascular	0	0	30	30	151	151
91	Vascular	0	0	31	31	29	29
460	Vascular	0	0	31	31	30	30
91	Vascular	0	0	31	31	31	31
91	Vascular	0	0	31	31	32	32
652	Vascular	0	0	31	31	89	89
652	Vascular	0	0	31	31	90	90
652	Vascular	0	0	31	31	91	91
1582	Vascular	0	0	31	31	148	148
1213	Vascular	0	0	31	31	149	149
1213	Vascular	0	0	31	31	150	150
1213	Vascular	0	0	31	31	151	151
91	Vascular	0	0	32	32	29	29
460	Vascular	0	0	32	32	31	31
460	Vascular	0	0	32	32	32	32
1021	Vascular	0	0	32	32	90	90
92	Vascular	0	0	87	87	28	28
92	Vascular	0	0	88	88	28	28
92	Vascular	0	0	88	88	31	31
92	Vascular	0	0	88	88	32	32
1583	Vascular	0	0	88	88	152	152
92	Vascular	0	0	89	89	29	29
461	Vascular	0	0	89	89	30	30
92	Vascular	0	0	89	89	31	31
92	Vascular	0	0	89	89	32	32
653	Vascular	0	0	89	89	89	89
653	Vascular	0	0	89	89	90	90
653	Vascular	0	0	89	89	91	91
1214	Vascular	0	0	89	89	149	149
1214	Vascular	0	0	89	89	150	150
1214	Vascular	0	0	89	89	151	151
92	Vascular	0	0	90	90	30	30
92	Vascular	0	0	90	90	31	31
653	Vascular	0	0	90	90	89	89
1022	Vascular	0	0	90	90	90	90
1022	Vascular	0	0	90	90	91	91
653	Vascular	0	0	90	90	92	92
1583	Vascular	0	0	90	90	148	148
1214	Vascular	0	0	90	90	149	149
1583	Vascular	0	0	90	90	150	150
1214	Vascular	0	0	90	90	151	151
92	Vascular	0	0	91	91	29	29
461	Vascular	0	0	91	91	30	30
92	Vascular	0	0	91	91	31	31
653	Vascular	0	0	91	91	89	89
653	Vascular	0	0	91	91	90	90
653	Vascular	0	0	91	91	91	91
653	Vascular	0	0	91	91	92	92
1214	Vascular	0	0	91	91	149	149
1214	Vascular	0	0	91	91	150	150
1214	Vascular	0	0	91	91	151	151
653	Vascular	0	0	92	92	89	89
1022	Vascular	0	0	92	92	90	90
1022	Vascular	0	0	92	92	91	91
653	Vascular	0	0	92	92	93	93
1214	Vascular	0	0	92	92	149	149
92	Vascular	0	0	93	93	31	31
92	Vascular	0	0	94	94	30	30
654	Vascular	0	0	148	148	88	88
654	Vascular	0	0	148	148	89	89
1023	Vascular	0	0	148	148	90	90
1215	Vascular	0	0	148	148	151	151
93	Vascular	0	0	149	149	28	28
93	Vascular	0	0	149	149	29	29
93	Vascular	0	0	149	149	30	30
93	Vascular	0	0	149	149	31	31
93	Vascular	0	0	149	149	32	32
93	Vascular	0	0	149	149	33	33
1023	Vascular	0	0	149	149	89	89
654	Vascular	0	0	149	149	90	90
654	Vascular	0	0	149	149	91	91
654	Vascular	0	0	149	149	92	92
1215	Vascular	0	0	149	149	149	149
1215	Vascular	0	0	149	149	150	150
1215	Vascular	0	0	149	149	151	151
93	Vascular	0	0	150	150	28	28
93	Vascular	0	0	150	150	29	29
93	Vascular	0	0	150	150	30	30
93	Vascular	0	0	150	150	31	31
654	Vascular	0	0	150	150	89	89
1023	Vascular	0	0	150	150	90	90
654	Vascular	0	0	150	150	91	91
1215	Vascular	0	0	150	150	149	149
1215	Vascular	0	0	150	150	150	150
1215	Vascular	0	0	150	150	151	151
1215	Vascular	0	0	150	150	152	152
93	Vascular	0	0	151	151	29	29
462	Vascular	0	0	151	151	30	30
93	Vascular	0	0	151	151	31	31
654	Vascular	0	0	151	151	89	89
654	Vascular	0	0	151	151	90	90
654	Vascular	0	0	151	151	91	91
1215	Vascular	0	0	151	151	149	149
1215	Vascular	0	0	151	151	150	150
1215	Vascular	0	0	151	151	151	151
462	Vascular	0	0	152	152	31	31
654	Vascular	0	0	152	152	90	90
1215	Vascular	0	0	152	152	149	149
460	Vascular	1	1	28	28	28	28
91	Vascular	1	1	28	28	29	29
91	Vascular	1	1	28	28	31	31
652	Vascular	1	1	28	28	88	88
652	Vascular	1	1	28	28	90	90
91	Vascular	1	1	29	29	30	30
91	Vascular	1	1	29	29	31	31
91	Vascular	1	1	29	29	32	32
655	Vascular	1	1	29	29	89	89
652	Vascular	1	1	29	29	90	90
652	Vascular	1	1	29	29	91	91
652	Vascular	1	1	29	29	92	92
1213	Vascular	1	1	29	29	149	149
1213	Vascular	1	1	29	29	150	150
1213	Vascular	1	1	29	29	151	151
91	Vascular	1	1	30	30	29	29
91	Vascular	1	1	30	30	30	30
91	Vascular	1	1	30	30	31	31
652	Vascular	1	1	30	30	89	89
652	Vascular	1	1	30	30	90	90
652	Vascular	1	1	30	30	91	91
1213	Vascular	1	1	30	30	148	148
1213	Vascular	1	1	30	30	149	149
1213	Vascular	1	1	30	30	150	150
1213	Vascular	1	1	30	30	151	151
91	Vascular	1	1	31	31	29	29
91	Vascular	1	1	31	31	30	30
91	Vascular	1	1	31	31	31	31
460	Vascular	1	1	31	31	32	32
652	Vascular	1	1	31	31	88	88
652	Vascular	1	1	31	31	89	89
652	Vascular	1	1	31	31	90	90
652	Vascular	1	1	31	31	91	91
1213	Vascular	1	1	31	31	150	150
1213	Vascular	1	1	31	31	151	151
652	Vascular	1	1	32	32	89	89
652	Vascular	1	1	32	32	90	90
652	Vascular	1	1	32	32	91	91
1213	Vascular	1	1	32	32	149	149
91	Vascular	1	1	33	33	30	30
91	Vascular	1	1	33	33	32	32
92	Vascular	1	1	88	88	31	31
1214	Vascular	1	1	88	88	151	151
92	Vascular	1	1	89	89	29	29
92	Vascular	1	1	89	89	31	31
653	Vascular	1	1	89	89	89	89
1022	Vascular	1	1	89	89	90	90
653	Vascular	1	1	89	89	91	91
1214	Vascular	1	1	89	89	150	150
1214	Vascular	1	1	89	89	151	151
92	Vascular	1	1	90	90	29	29
92	Vascular	1	1	90	90	31	31
653	Vascular	1	1	90	90	86	86
653	Vascular	1	1	90	90	88	88
653	Vascular	1	1	90	90	89	89
653	Vascular	1	1	90	90	90	90
653	Vascular	1	1	90	90	91	91
1214	Vascular	1	1	90	90	149	149
1214	Vascular	1	1	90	90	150	150
1214	Vascular	1	1	90	90	151	151
1214	Vascular	1	1	90	90	152	152
92	Vascular	1	1	91	91	30	30
92	Vascular	1	1	91	91	31	31
653	Vascular	1	1	91	91	88	88
653	Vascular	1	1	91	91	89	89
653	Vascular	1	1	91	91	90	90
653	Vascular	1	1	91	91	91	91
1214	Vascular	1	1	91	91	149	149
1214	Vascular	1	1	91	91	150	150
1214	Vascular	1	1	91	91	151	151
92	Vascular	1	1	92	92	29	29
92	Vascular	1	1	92	92	30	30
653	Vascular	1	1	92	92	90	90
1214	Vascular	1	1	92	92	150	150
1214	Vascular	1	1	92	92	152	152
1214	Vascular	1	1	93	93	149	149
654	Vascular	1	1	147	147	88	88
93	Vascular	1	1	148	148	28	28
93	Vascular	1	1	148	148	29	29
93	Vascular	1	1	148	148	31	31
654	Vascular	1	1	148	148	89	89
1215	Vascular	1	1	148	148	151	151
96	Vascular	1	1	149	149	28	28
93	Vascular	1	1	149	149	29	29
93	Vascular	1	1	149	149	30	30
93	Vascular	1	1	149	149	31	31
654	Vascular	1	1	149	149	89	89
654	Vascular	1	1	149	149	90	90
654	Vascular	1	1	149	149	91	91
654	Vascular	1	1	149	149	92	92
1215	Vascular	1	1	149	149	148	148
1215	Vascular	1	1	149	149	149	149
1215	Vascular	1	1	149	149	151	151
93	Vascular	1	1	150	150	29	29
93	Vascular	1	1	150	150	30	30
93	Vascular	1	1	150	150	31	31
93	Vascular	1	1	150	150	32	32
654	Vascular	1	1	150	150	90	90
654	Vascular	1	1	150	150	91	91
1215	Vascular	1	1	150	150	149	149
1215	Vascular	1	1	150	150	150	150
1215	Vascular	1	1	150	150	151	151
93	Vascular	1	1	151	151	29	29
462	Vascular	1	1	151	151	30	30
93	Vascular	1	1	151	151	31	31
657	Vascular	1	1	151	151	87	87
654	Vascular	1	1	151	151	89	89
654	Vascular	1	1	151	151	90	90
654	Vascular	1	1	151	151	91	91
1215	Vascular	1	1	151	151	148	148
1218	Vascular	1	1	151	151	149	149
1215	Vascular	1	1	151	151	150	150
1215	Vascular	1	1	151	151	151	151
654	Vascular	1	1	152	152	90	90
652	Vascular	2	2	27	27	89	89
1216	Vascular	2	2	27	27	148	148
655	Vascular	2	2	28	28	88	88
652	Vascular	2	2	28	28	91	91
1216	Vascular	2	2	28	28	149	149
91	Vascular	2	2	29	29	29	29
91	Vascular	2	2	29	29	30	30
91	Vascular	2	2	29	29	31	31
652	Vascular	2	2	29	29	89	89
652	Vascular	2	2	29	29	90	90
652	Vascular	2	2	29	29	91	91
1216	Vascular	2	2	29	29	149	149
1213	Vascular	2	2	29	29	150	150
1213	Vascular	2	2	29	29	151	151
91	Vascular	2	2	30	30	29	29
91	Vascular	2	2	30	30	30	30
652	Vascular	2	2	30	30	89	89
655	Vascular	2	2	30	30	90	90
652	Vascular	2	2	30	30	91	91
1213	Vascular	2	2	30	30	149	149
1216	Vascular	2	2	30	30	150	150
1213	Vascular	2	2	30	30	151	151
94	Vascular	2	2	31	31	28	28
91	Vascular	2	2	31	31	29	29
91	Vascular	2	2	31	31	30	30
91	Vascular	2	2	31	31	31	31
652	Vascular	2	2	31	31	89	89
652	Vascular	2	2	31	31	90	90
652	Vascular	2	2	31	31	91	91
652	Vascular	2	2	31	31	92	92
1213	Vascular	2	2	31	31	147	147
1213	Vascular	2	2	31	31	149	149
1216	Vascular	2	2	31	31	150	150
1213	Vascular	2	2	31	31	151	151
91	Vascular	2	2	32	32	31	31
91	Vascular	2	2	32	32	32	32
652	Vascular	2	2	32	32	91	91
1213	Vascular	2	2	32	32	149	149
1213	Vascular	2	2	32	32	151	151
653	Vascular	2	2	88	88	90	90
92	Vascular	2	2	89	89	29	29
92	Vascular	2	2	89	89	30	30
92	Vascular	2	2	89	89	31	31
92	Vascular	2	2	89	89	32	32
653	Vascular	2	2	89	89	90	90
653	Vascular	2	2	89	89	91	91
1214	Vascular	2	2	89	89	148	148
1214	Vascular	2	2	89	89	149	149
1214	Vascular	2	2	89	89	150	150
1214	Vascular	2	2	89	89	151	151
1214	Vascular	2	2	89	89	152	152
92	Vascular	2	2	90	90	29	29
92	Vascular	2	2	90	90	30	30
92	Vascular	2	2	90	90	31	31
653	Vascular	2	2	90	90	87	87
653	Vascular	2	2	90	90	89	89
656	Vascular	2	2	90	90	90	90
656	Vascular	2	2	90	90	92	92
1214	Vascular	2	2	90	90	149	149
1214	Vascular	2	2	90	90	150	150
1214	Vascular	2	2	90	90	152	152
92	Vascular	2	2	91	91	29	29
92	Vascular	2	2	91	91	30	30
92	Vascular	2	2	91	91	31	31
92	Vascular	2	2	91	91	32	32
653	Vascular	2	2	91	91	89	89
653	Vascular	2	2	91	91	91	91
1214	Vascular	2	2	91	91	149	149
1217	Vascular	2	2	91	91	150	150
1214	Vascular	2	2	91	91	151	151
653	Vascular	2	2	92	92	90	90
656	Vascular	2	2	92	92	92	92
654	Vascular	2	2	148	148	88	88
654	Vascular	2	2	148	148	90	90
93	Vascular	2	2	149	149	29	29
96	Vascular	2	2	149	149	30	30
93	Vascular	2	2	149	149	31	31
657	Vascular	2	2	149	149	87	87
654	Vascular	2	2	149	149	89	89
654	Vascular	2	2	149	149	90	90
654	Vascular	2	2	149	149	91	91
1215	Vascular	2	2	149	149	149	149
1215	Vascular	2	2	149	149	150	150
1215	Vascular	2	2	149	149	151	151
93	Vascular	2	2	150	150	28	28
96	Vascular	2	2	150	150	29	29
93	Vascular	2	2	150	150	30	30
93	Vascular	2	2	150	150	31	31
96	Vascular	2	2	150	150	32	32
654	Vascular	2	2	150	150	89	89
654	Vascular	2	2	150	150	90	90
654	Vascular	2	2	150	150	91	91
1218	Vascular	2	2	150	150	148	148
1215	Vascular	2	2	150	150	149	149
1215	Vascular	2	2	150	150	150	150
1215	Vascular	2	2	150	150	151	151
93	Vascular	2	2	151	151	28	28
93	Vascular	2	2	151	151	29	29
93	Vascular	2	2	151	151	30	30
93	Vascular	2	2	151	151	31	31
93	Vascular	2	2	151	151	32	32
657	Vascular	2	2	151	151	88	88
654	Vascular	2	2	151	151	89	89
657	Vascular	2	2	151	151	90	90
654	Vascular	2	2	151	151	91	91
1218	Vascular	2	2	151	151	149	149
1215	Vascular	2	2	151	151	150	150
1215	Vascular	2	2	151	151	151	151
96	Vascular	2	2	152	152	29	29
96	Vascular	2	2	152	152	30	30
1218	Vascular	2	2	152	152	149	149
1215	Vascular	2	2	152	152	152	152
655	Vascular	3	3	27	27	89	89
655	Vascular	3	3	28	28	89	89
94	Vascular	3	3	29	29	28	28
94	Vascular	3	3	29	29	29	29
94	Vascular	3	3	29	29	30	30
91	Vascular	3	3	29	29	31	31
655	Vascular	3	3	29	29	88	88
655	Vascular	3	3	29	29	90	90
652	Vascular	3	3	29	29	91	91
1216	Vascular	3	3	29	29	149	149
1213	Vascular	3	3	29	29	150	150
1216	Vascular	3	3	29	29	151	151
94	Vascular	3	3	30	30	28	28
94	Vascular	3	3	30	30	29	29
91	Vascular	3	3	30	30	30	30
91	Vascular	3	3	30	30	31	31
91	Vascular	3	3	30	30	32	32
655	Vascular	3	3	30	30	89	89
655	Vascular	3	3	30	30	91	91
1216	Vascular	3	3	30	30	147	147
1216	Vascular	3	3	30	30	148	148
1216	Vascular	3	3	30	30	149	149
1216	Vascular	3	3	30	30	150	150
1216	Vascular	3	3	30	30	151	151
94	Vascular	3	3	31	31	29	29
94	Vascular	3	3	31	31	30	30
94	Vascular	3	3	31	31	31	31
91	Vascular	3	3	31	31	32	32
655	Vascular	3	3	31	31	88	88
655	Vascular	3	3	31	31	89	89
652	Vascular	3	3	31	31	90	90
655	Vascular	3	3	31	31	91	91
1216	Vascular	3	3	31	31	149	149
1216	Vascular	3	3	31	31	150	150
1216	Vascular	3	3	31	31	151	151
652	Vascular	3	3	32	32	92	92
1216	Vascular	3	3	32	32	151	151
1213	Vascular	3	3	32	32	152	152
653	Vascular	3	3	88	88	89	89
1214	Vascular	3	3	88	88	151	151
1214	Vascular	3	3	88	88	152	152
95	Vascular	3	3	89	89	29	29
95	Vascular	3	3	89	89	30	30
95	Vascular	3	3	89	89	31	31
653	Vascular	3	3	89	89	89	89
656	Vascular	3	3	89	89	90	90
656	Vascular	3	3	89	89	91	91
1217	Vascular	3	3	89	89	149	149
1214	Vascular	3	3	89	89	150	150
1217	Vascular	3	3	89	89	151	151
95	Vascular	3	3	90	90	27	27
95	Vascular	3	3	90	90	29	29
95	Vascular	3	3	90	90	30	30
92	Vascular	3	3	90	90	31	31
656	Vascular	3	3	90	90	89	89
656	Vascular	3	3	90	90	90	90
656	Vascular	3	3	90	90	91	91
1214	Vascular	3	3	90	90	149	149
1217	Vascular	3	3	90	90	150	150
1217	Vascular	3	3	90	90	151	151
92	Vascular	3	3	91	91	29	29
95	Vascular	3	3	91	91	30	30
95	Vascular	3	3	91	91	31	31
656	Vascular	3	3	91	91	89	89
656	Vascular	3	3	91	91	90	90
656	Vascular	3	3	91	91	91	91
653	Vascular	3	3	91	91	92	92
1217	Vascular	3	3	91	91	149	149
1217	Vascular	3	3	91	91	150	150
1217	Vascular	3	3	91	91	151	151
95	Vascular	3	3	92	92	29	29
95	Vascular	3	3	92	92	32	32
1217	Vascular	3	3	92	92	149	149
1217	Vascular	3	3	92	92	151	151
93	Vascular	3	3	147	147	29	29
93	Vascular	3	3	148	148	29	29
657	Vascular	3	3	148	148	88	88
654	Vascular	3	3	148	148	89	89
1218	Vascular	3	3	148	148	150	150
96	Vascular	3	3	149	149	29	29
93	Vascular	3	3	149	149	30	30
96	Vascular	3	3	149	149	31	31
657	Vascular	3	3	149	149	88	88
657	Vascular	3	3	149	149	89	89
657	Vascular	3	3	149	149	90	90
657	Vascular	3	3	149	149	91	91
1218	Vascular	3	3	149	149	149	149
1218	Vascular	3	3	149	149	151	151
1218	Vascular	3	3	149	149	152	152
93	Vascular	3	3	150	150	29	29
96	Vascular	3	3	150	150	30	30
96	Vascular	3	3	150	150	31	31
657	Vascular	3	3	150	150	89	89
657	Vascular	3	3	150	150	90	90
657	Vascular	3	3	150	150	91	91
654	Vascular	3	3	150	150	92	92
1218	Vascular	3	3	150	150	148	148
1218	Vascular	3	3	150	150	149	149
1218	Vascular	3	3	150	150	150	150
1218	Vascular	3	3	150	150	151	151
96	Vascular	3	3	151	151	29	29
96	Vascular	3	3	151	151	31	31
657	Vascular	3	3	151	151	89	89
657	Vascular	3	3	151	151	90	90
657	Vascular	3	3	151	151	91	91
654	Vascular	3	3	151	151	92	92
1215	Vascular	3	3	151	151	148	148
1218	Vascular	3	3	151	151	149	149
1218	Vascular	3	3	151	151	150	150
1218	Vascular	3	3	151	151	151	151
93	Vascular	3	3	152	152	28	28
93	Vascular	3	3	152	152	29	29
96	Vascular	3	3	152	152	30	30
1218	Vascular	3	3	152	152	149	149
96	Vascular	3	3	153	153	29	29
1215	Vascular	3	3	153	153	153	153
1213	Vascular	4	4	28	28	149	149
94	Vascular	4	4	29	29	29	29
94	Vascular	4	4	29	29	31	31
655	Vascular	4	4	29	29	89	89
655	Vascular	4	4	29	29	90	90
655	Vascular	4	4	29	29	91	91
1216	Vascular	4	4	29	29	149	149
1216	Vascular	4	4	29	29	150	150
1216	Vascular	4	4	29	29	151	151
94	Vascular	4	4	30	30	28	28
94	Vascular	4	4	30	30	29	29
94	Vascular	4	4	30	30	30	30
94	Vascular	4	4	30	30	31	31
94	Vascular	4	4	30	30	32	32
655	Vascular	4	4	30	30	89	89
655	Vascular	4	4	30	30	90	90
655	Vascular	4	4	30	30	91	91
655	Vascular	4	4	30	30	92	92
1216	Vascular	4	4	30	30	150	150
1216	Vascular	4	4	30	30	151	151
94	Vascular	4	4	31	31	28	28
94	Vascular	4	4	31	31	29	29
94	Vascular	4	4	31	31	30	30
94	Vascular	4	4	31	31	31	31
655	Vascular	4	4	31	31	88	88
655	Vascular	4	4	31	31	90	90
655	Vascular	4	4	31	31	91	91
1216	Vascular	4	4	31	31	149	149
1216	Vascular	4	4	31	31	150	150
1216	Vascular	4	4	31	31	151	151
94	Vascular	4	4	32	32	29	29
94	Vascular	4	4	32	32	31	31
1213	Vascular	4	4	32	32	153	153
1214	Vascular	4	4	87	87	151	151
656	Vascular	4	4	88	88	89	89
1217	Vascular	4	4	88	88	149	149
1214	Vascular	4	4	88	88	150	150
95	Vascular	4	4	89	89	29	29
95	Vascular	4	4	89	89	30	30
95	Vascular	4	4	89	89	31	31
656	Vascular	4	4	89	89	89	89
656	Vascular	4	4	89	89	90	90
656	Vascular	4	4	89	89	91	91
656	Vascular	4	4	89	89	92	92
1217	Vascular	4	4	89	89	148	148
1217	Vascular	4	4	89	89	150	150
1220	Vascular	4	4	89	89	151	151
95	Vascular	4	4	90	90	28	28
95	Vascular	4	4	90	90	29	29
95	Vascular	4	4	90	90	30	30
95	Vascular	4	4	90	90	31	31
656	Vascular	4	4	90	90	87	87
656	Vascular	4	4	90	90	88	88
656	Vascular	4	4	90	90	90	90
656	Vascular	4	4	90	90	91	91
1217	Vascular	4	4	90	90	149	149
1217	Vascular	4	4	90	90	150	150
95	Vascular	4	4	91	91	29	29
95	Vascular	4	4	91	91	30	30
656	Vascular	4	4	91	91	89	89
656	Vascular	4	4	91	91	90	90
653	Vascular	4	4	91	91	93	93
1217	Vascular	4	4	91	91	149	149
1217	Vascular	4	4	91	91	150	150
1217	Vascular	4	4	91	91	151	151
98	Vascular	4	4	92	92	29	29
656	Vascular	4	4	92	92	89	89
1217	Vascular	4	4	92	92	150	150
93	Vascular	4	4	148	148	30	30
96	Vascular	4	4	149	149	29	29
96	Vascular	4	4	149	149	30	30
96	Vascular	4	4	149	149	31	31
657	Vascular	4	4	149	149	89	89
660	Vascular	4	4	149	149	90	90
657	Vascular	4	4	149	149	91	91
1218	Vascular	4	4	149	149	149	149
1218	Vascular	4	4	149	149	150	150
96	Vascular	4	4	150	150	28	28
96	Vascular	4	4	150	150	29	29
96	Vascular	4	4	150	150	30	30
96	Vascular	4	4	150	150	31	31
657	Vascular	4	4	150	150	90	90
657	Vascular	4	4	150	150	91	91
1218	Vascular	4	4	150	150	149	149
1218	Vascular	4	4	150	150	150	150
1218	Vascular	4	4	150	150	151	151
96	Vascular	4	4	151	151	29	29
96	Vascular	4	4	151	151	30	30
657	Vascular	4	4	151	151	89	89
657	Vascular	4	4	151	151	90	90
657	Vascular	4	4	151	151	91	91
657	Vascular	4	4	151	151	92	92
1218	Vascular	4	4	151	151	149	149
1218	Vascular	4	4	151	151	150	150
1218	Vascular	4	4	151	151	152	152
96	Vascular	4	4	152	152	29	29
96	Vascular	4	4	152	152	32	32
657	Vascular	4	4	152	152	90	90
1216	Vascular	5	5	28	28	152	152
94	Vascular	5	5	29	29	28	28
97	Vascular	5	5	29	29	29	29
94	Vascular	5	5	29	29	30	30
94	Vascular	5	5	29	29	31	31
655	Vascular	5	5	29	29	89	89
655	Vascular	5	5	29	29	91	91
1216	Vascular	5	5	29	29	148	148
1219	Vascular	5	5	29	29	149	149
1219	Vascular	5	5	29	29	150	150
1216	Vascular	5	5	29	29	151	151
94	Vascular	5	5	30	30	28	28
94	Vascular	5	5	30	30	29	29
94	Vascular	5	5	30	30	30	30
94	Vascular	5	5	30	30	32	32
94	Vascular	5	5	30	30	34	34
655	Vascular	5	5	30	30	89	89
655	Vascular	5	5	30	30	90	90
655	Vascular	5	5	30	30	91	91
655	Vascular	5	5	30	30	92	92
1216	Vascular	5	5	30	30	149	149
1219	Vascular	5	5	30	30	150	150
1216	Vascular	5	5	30	30	152	152
94	Vascular	5	5	31	31	29	29
94	Vascular	5	5	31	31	31	31
655	Vascular	5	5	31	31	89	89
658	Vascular	5	5	31	31	90	90
655	Vascular	5	5	31	31	91	91
1216	Vascular	5	5	31	31	149	149
1216	Vascular	5	5	31	31	150	150
1216	Vascular	5	5	31	31	151	151
94	Vascular	5	5	32	32	30	30
655	Vascular	5	5	32	32	89	89
1219	Vascular	5	5	32	32	151	151
656	Vascular	5	5	88	88	89	89
1220	Vascular	5	5	88	88	148	148
1220	Vascular	5	5	88	88	150	150
1220	Vascular	5	5	88	88	151	151
98	Vascular	5	5	89	89	27	27
95	Vascular	5	5	89	89	28	28
95	Vascular	5	5	89	89	29	29
95	Vascular	5	5	89	89	30	30
95	Vascular	5	5	89	89	31	31
659	Vascular	5	5	89	89	88	88
656	Vascular	5	5	89	89	89	89
656	Vascular	5	5	89	89	90	90
656	Vascular	5	5	89	89	91	91
656	Vascular	5	5	89	89	92	92
1217	Vascular	5	5	89	89	149	149
1217	Vascular	5	5	89	89	150	150
1217	Vascular	5	5	89	89	151	151
95	Vascular	5	5	90	90	28	28
95	Vascular	5	5	90	90	29	29
95	Vascular	5	5	90	90	30	30
656	Vascular	5	5	90	90	89	89
656	Vascular	5	5	90	90	90	90
656	Vascular	5	5	90	90	91	91
1217	Vascular	5	5	90	90	149	149
1220	Vascular	5	5	90	90	150	150
1217	Vascular	5	5	90	90	151	151
95	Vascular	5	5	91	91	29	29
98	Vascular	5	5	91	91	30	30
95	Vascular	5	5	91	91	31	31
659	Vascular	5	5	91	91	89	89
659	Vascular	5	5	91	91	90	90
656	Vascular	5	5	91	91	91	91
1217	Vascular	5	5	91	91	149	149
1220	Vascular	5	5	91	91	150	150
1217	Vascular	5	5	91	91	151	151
98	Vascular	5	5	92	92	30	30
95	Vascular	5	5	92	92	31	31
656	Vascular	5	5	92	92	90	90
96	Vascular	5	5	148	148	29	29
1221	Vascular	5	5	148	148	148	148
1221	Vascular	5	5	148	148	151	151
96	Vascular	5	5	149	149	29	29
96	Vascular	5	5	149	149	30	30
96	Vascular	5	5	149	149	31	31
657	Vascular	5	5	149	149	89	89
660	Vascular	5	5	149	149	90	90
660	Vascular	5	5	149	149	91	91
657	Vascular	5	5	149	149	92	92
1221	Vascular	5	5	149	149	148	148
1218	Vascular	5	5	149	149	149	149
1218	Vascular	5	5	149	149	150	150
1218	Vascular	5	5	149	149	151	151
96	Vascular	5	5	150	150	30	30
96	Vascular	5	5	150	150	31	31
657	Vascular	5	5	150	150	89	89
657	Vascular	5	5	150	150	90	90
660	Vascular	5	5	150	150	91	91
660	Vascular	5	5	150	150	92	92
1221	Vascular	5	5	150	150	149	149
1221	Vascular	5	5	150	150	150	150
1218	Vascular	5	5	150	150	151	151
96	Vascular	5	5	151	151	28	28
96	Vascular	5	5	151	151	29	29
96	Vascular	5	5	151	151	30	30
96	Vascular	5	5	151	151	31	31
657	Vascular	5	5	151	151	89	89
660	Vascular	5	5	151	151	90	90
657	Vascular	5	5	151	151	91	91
1218	Vascular	5	5	151	151	149	149
1218	Vascular	5	5	151	151	150	150
1218	Vascular	5	5	151	151	151	151
96	Vascular	5	5	152	152	30	30
94	Vascular	6	6	28	28	30	30
97	Vascular	6	6	29	29	29	29
100	Vascular	6	6	29	29	30	30
97	Vascular	6	6	29	29	31	31
658	Vascular	6	6	29	29	89	89
658	Vascular	6	6	29	29	91	91
1219	Vascular	6	6	29	29	149	149
1219	Vascular	6	6	29	29	151	151
97	Vascular	6	6	30	30	29	29
97	Vascular	6	6	30	30	30	30
97	Vascular	6	6	30	30	31	31
97	Vascular	6	6	30	30	32	32
658	Vascular	6	6	30	30	88	88
655	Vascular	6	6	30	30	90	90
658	Vascular	6	6	30	30	91	91
1219	Vascular	6	6	30	30	149	149
1219	Vascular	6	6	30	30	150	150
1219	Vascular	6	6	30	30	151	151
94	Vascular	6	6	31	31	29	29
94	Vascular	6	6	31	31	30	30
97	Vascular	6	6	31	31	31	31
97	Vascular	6	6	31	31	32	32
94	Vascular	6	6	31	31	33	33
658	Vascular	6	6	31	31	89	89
658	Vascular	6	6	31	31	90	90
658	Vascular	6	6	31	31	91	91
1219	Vascular	6	6	31	31	148	148
1219	Vascular	6	6	31	31	149	149
1216	Vascular	6	6	31	31	150	150
1219	Vascular	6	6	31	31	151	151
97	Vascular	6	6	32	32	28	28
97	Vascular	6	6	32	32	29	29
658	Vascular	6	6	32	32	90	90
1217	Vascular	6	6	87	87	148	148
1220	Vascular	6	6	87	87	149	149
95	Vascular	6	6	88	88	31	31
659	Vascular	6	6	88	88	90	90
1217	Vascular	6	6	88	88	149	149
98	Vascular	6	6	89	89	29	29
98	Vascular	6	6	89	89	30	30
98	Vascular	6	6	89	89	31	31
659	Vascular	6	6	89	89	89	89
659	Vascular	6	6	89	89	90	90
659	Vascular	6	6	89	89	91	91
1220	Vascular	6	6	89	89	149	149
1217	Vascular	6	6	89	89	150	150
1220	Vascular	6	6	89	89	151	151
1217	Vascular	6	6	89	89	152	152
98	Vascular	6	6	90	90	29	29
98	Vascular	6	6	90	90	30	30
98	Vascular	6	6	90	90	31	31
659	Vascular	6	6	90	90	89	89
659	Vascular	6	6	90	90	90	90
659	Vascular	6	6	90	90	91	91
1220	Vascular	6	6	90	90	149	149
1220	Vascular	6	6	90	90	150	150
98	Vascular	6	6	91	91	28	28
98	Vascular	6	6	91	91	29	29
98	Vascular	6	6	91	91	30	30
98	Vascular	6	6	91	91	31	31
659	Vascular	6	6	91	91	89	89
659	Vascular	6	6	91	91	90	90
659	Vascular	6	6	91	91	91	91
656	Vascular	6	6	91	91	92	92
1220	Vascular	6	6	91	91	149	149
1220	Vascular	6	6	91	91	150	150
1220	Vascular	6	6	91	91	151	151
98	Vascular	6	6	92	92	28	28
98	Vascular	6	6	92	92	29	29
98	Vascular	6	6	92	92	30	30
1217	Vascular	6	6	92	92	152	152
95	Vascular	6	6	93	93	30	30
660	Vascular	6	6	148	148	91	91
1221	Vascular	6	6	148	148	150	150
99	Vascular	6	6	149	149	29	29
96	Vascular	6	6	149	149	30	30
96	Vascular	6	6	149	149	31	31
96	Vascular	6	6	149	149	32	32
660	Vascular	6	6	149	149	88	88
660	Vascular	6	6	149	149	89	89
657	Vascular	6	6	149	149	90	90
660	Vascular	6	6	149	149	91	91
657	Vascular	6	6	149	149	92	92
1221	Vascular	6	6	149	149	149	149
1221	Vascular	6	6	149	149	150	150
1221	Vascular	6	6	149	149	151	151
96	Vascular	6	6	150	150	28	28
99	Vascular	6	6	150	150	29	29
99	Vascular	6	6	150	150	30	30
99	Vascular	6	6	150	150	31	31
660	Vascular	6	6	150	150	89	89
657	Vascular	6	6	150	150	90	90
660	Vascular	6	6	150	150	91	91
1218	Vascular	6	6	150	150	148	148
1221	Vascular	6	6	150	150	149	149
1221	Vascular	6	6	150	150	150	150
1221	Vascular	6	6	150	150	151	151
1221	Vascular	6	6	150	150	152	152
99	Vascular	6	6	151	151	29	29
99	Vascular	6	6	151	151	30	30
99	Vascular	6	6	151	151	31	31
660	Vascular	6	6	151	151	88	88
660	Vascular	6	6	151	151	89	89
660	Vascular	6	6	151	151	90	90
660	Vascular	6	6	151	151	91	91
1221	Vascular	6	6	151	151	149	149
1218	Vascular	6	6	151	151	150	150
1221	Vascular	6	6	151	151	151	151
660	Vascular	6	6	152	152	89	89
661	Vascular	7	7	27	27	90	90
97	Vascular	7	7	28	28	32	32
1219	Vascular	7	7	28	28	152	152
97	Vascular	7	7	29	29	29	29
97	Vascular	7	7	29	29	30	30
100	Vascular	7	7	29	29	31	31
658	Vascular	7	7	29	29	89	89
658	Vascular	7	7	29	29	90	90
1219	Vascular	7	7	29	29	150	150
1219	Vascular	7	7	29	29	151	151
97	Vascular	7	7	30	30	29	29
97	Vascular	7	7	30	30	30	30
97	Vascular	7	7	30	30	31	31
658	Vascular	7	7	30	30	89	89
658	Vascular	7	7	30	30	90	90
658	Vascular	7	7	30	30	92	92
1219	Vascular	7	7	30	30	149	149
1219	Vascular	7	7	30	30	150	150
1219	Vascular	7	7	30	30	151	151
1219	Vascular	7	7	30	30	152	152
97	Vascular	7	7	31	31	29	29
97	Vascular	7	7	31	31	30	30
97	Vascular	7	7	31	31	31	31
97	Vascular	7	7	31	31	32	32
658	Vascular	7	7	31	31	90	90
658	Vascular	7	7	31	31	91	91
1219	Vascular	7	7	31	31	147	147
1222	Vascular	7	7	31	31	148	148
1219	Vascular	7	7	31	31	149	149
1219	Vascular	7	7	31	31	151	151
658	Vascular	7	7	32	32	90	90
97	Vascular	7	7	33	33	29	29
98	Vascular	7	7	88	88	29	29
662	Vascular	7	7	88	88	92	92
1220	Vascular	7	7	88	88	150	150
98	Vascular	7	7	89	89	29	29
98	Vascular	7	7	89	89	30	30
98	Vascular	7	7	89	89	31	31
659	Vascular	7	7	89	89	89	89
659	Vascular	7	7	89	89	91	91
1220	Vascular	7	7	89	89	149	149
1220	Vascular	7	7	89	89	150	150
1220	Vascular	7	7	89	89	151	151
98	Vascular	7	7	90	90	29	29
98	Vascular	7	7	90	90	30	30
98	Vascular	7	7	90	90	31	31
98	Vascular	7	7	90	90	32	32
659	Vascular	7	7	90	90	90	90
659	Vascular	7	7	90	90	91	91
1220	Vascular	7	7	90	90	148	148
1220	Vascular	7	7	90	90	149	149
1220	Vascular	7	7	90	90	150	150
1220	Vascular	7	7	90	90	151	151
98	Vascular	7	7	91	91	28	28
98	Vascular	7	7	91	91	29	29
98	Vascular	7	7	91	91	30	30
98	Vascular	7	7	91	91	31	31
659	Vascular	7	7	91	91	88	88
659	Vascular	7	7	91	91	89	89
659	Vascular	7	7	91	91	91	91
656	Vascular	7	7	91	91	92	92
1220	Vascular	7	7	91	91	149	149
1220	Vascular	7	7	91	91	150	150
1220	Vascular	7	7	91	91	152	152
98	Vascular	7	7	92	92	28	28
98	Vascular	7	7	92	92	30	30
98	Vascular	7	7	92	92	31	31
1220	Vascular	7	7	92	92	150	150
1220	Vascular	7	7	92	92	151	151
660	Vascular	7	7	148	148	91	91
1221	Vascular	7	7	148	148	150	150
99	Vascular	7	7	149	149	28	28
99	Vascular	7	7	149	149	30	30
99	Vascular	7	7	149	149	31	31
660	Vascular	7	7	149	149	89	89
660	Vascular	7	7	149	149	90	90
660	Vascular	7	7	149	149	91	91
660	Vascular	7	7	149	149	92	92
1221	Vascular	7	7	149	149	149	149
1221	Vascular	7	7	149	149	150	150
1221	Vascular	7	7	149	149	151	151
1221	Vascular	7	7	149	149	152	152
99	Vascular	7	7	150	150	29	29
99	Vascular	7	7	150	150	30	30
99	Vascular	7	7	150	150	31	31
663	Vascular	7	7	150	150	87	87
660	Vascular	7	7	150	150	89	89
660	Vascular	7	7	150	150	90	90
660	Vascular	7	7	150	150	91	91
1224	Vascular	7	7	150	150	149	149
1218	Vascular	7	7	150	150	150	150
1221	Vascular	7	7	150	150	151	151
1221	Vascular	7	7	150	150	152	152
99	Vascular	7	7	151	151	30	30
99	Vascular	7	7	151	151	31	31
99	Vascular	7	7	151	151	32	32
660	Vascular	7	7	151	151	87	87
660	Vascular	7	7	151	151	88	88
660	Vascular	7	7	151	151	89	89
660	Vascular	7	7	151	151	90	90
660	Vascular	7	7	151	151	91	91
1221	Vascular	7	7	151	151	149	149
1221	Vascular	7	7	151	151	150	150
1221	Vascular	7	7	151	151	151	151
99	Vascular	7	7	152	152	31	31
660	Vascular	7	7	152	152	89	89
660	Vascular	7	7	152	152	90	90
1221	Vascular	7	7	152	152	149	149
100	Vascular	8	8	28	28	30	30
661	Vascular	8	8	28	28	90	90
661	Vascular	8	8	28	28	91	91
1222	Vascular	8	8	28	28	153	153
97	Vascular	8	8	29	29	29	29
97	Vascular	8	8	29	29	31	31
658	Vascular	8	8	29	29	89	89
658	Vascular	8	8	29	29	90	90
658	Vascular	8	8	29	29	91	91
1219	Vascular	8	8	29	29	148	148
1219	Vascular	8	8	29	29	149	149
1219	Vascular	8	8	29	29	150	150
1222	Vascular	8	8	29	29	151	151
1222	Vascular	8	8	29	29	152	152
100	Vascular	8	8	30	30	29	29
97	Vascular	8	8	30	30	30	30
100	Vascular	8	8	30	30	31	31
661	Vascular	8	8	30	30	88	88
661	Vascular	8	8	30	30	89	89
658	Vascular	8	8	30	30	90	90
658	Vascular	8	8	30	30	91	91
661	Vascular	8	8	30	30	92	92
1219	Vascular	8	8	30	30	148	148
1222	Vascular	8	8	30	30	149	149
1219	Vascular	8	8	30	30	150	150
1219	Vascular	8	8	30	30	151	151
97	Vascular	8	8	31	31	29	29
100	Vascular	8	8	31	31	30	30
97	Vascular	8	8	31	31	31	31
658	Vascular	8	8	31	31	89	89
658	Vascular	8	8	31	31	91	91
1219	Vascular	8	8	31	31	149	149
1219	Vascular	8	8	31	31	150	150
1219	Vascular	8	8	31	31	151	151
1219	Vascular	8	8	32	32	149	149
1222	Vascular	8	8	32	32	150	150
659	Vascular	8	8	88	88	89	89
662	Vascular	8	8	88	88	91	91
1220	Vascular	8	8	88	88	150	150
1223	Vascular	8	8	88	88	153	153
98	Vascular	8	8	89	89	29	29
98	Vascular	8	8	89	89	30	30
98	Vascular	8	8	89	89	31	31
659	Vascular	8	8	89	89	89	89
659	Vascular	8	8	89	89	90	90
662	Vascular	8	8	89	89	91	91
1223	Vascular	8	8	89	89	149	149
1220	Vascular	8	8	89	89	150	150
1223	Vascular	8	8	89	89	151	151
101	Vascular	8	8	90	90	28	28
98	Vascular	8	8	90	90	30	30
98	Vascular	8	8	90	90	31	31
98	Vascular	8	8	90	90	33	33
659	Vascular	8	8	90	90	89	89
662	Vascular	8	8	90	90	90	90
659	Vascular	8	8	90	90	91	91
662	Vascular	8	8	90	90	92	92
1220	Vascular	8	8	90	90	149	149
1220	Vascular	8	8	90	90	150	150
1223	Vascular	8	8	90	90	151	151
98	Vascular	8	8	91	91	29	29
98	Vascular	8	8	91	91	30	30
98	Vascular	8	8	91	91	31	31
659	Vascular	8	8	91	91	89	89
659	Vascular	8	8	91	91	90	90
662	Vascular	8	8	91	91	91	91
1220	Vascular	8	8	91	91	149	149
1220	Vascular	8	8	91	91	150	150
1220	Vascular	8	8	91	91	151	151
101	Vascular	8	8	92	92	28	28
1223	Vascular	8	8	92	92	148	148
1223	Vascular	8	8	92	92	149	149
1221	Vascular	8	8	147	147	151	151
102	Vascular	8	8	148	148	31	31
1221	Vascular	8	8	148	148	150	150
99	Vascular	8	8	149	149	28	28
99	Vascular	8	8	149	149	29	29
99	Vascular	8	8	149	149	30	30
99	Vascular	8	8	149	149	31	31
99	Vascular	8	8	149	149	32	32
663	Vascular	8	8	149	149	88	88
660	Vascular	8	8	149	149	89	89
660	Vascular	8	8	149	149	90	90
660	Vascular	8	8	149	149	91	91
660	Vascular	8	8	149	149	92	92
1221	Vascular	8	8	149	149	149	149
1224	Vascular	8	8	149	149	150	150
1221	Vascular	8	8	149	149	151	151
99	Vascular	8	8	150	150	29	29
102	Vascular	8	8	150	150	30	30
99	Vascular	8	8	150	150	31	31
663	Vascular	8	8	150	150	89	89
660	Vascular	8	8	150	150	90	90
660	Vascular	8	8	150	150	91	91
1221	Vascular	8	8	150	150	148	148
1221	Vascular	8	8	150	150	149	149
1221	Vascular	8	8	150	150	150	150
1221	Vascular	8	8	150	150	151	151
99	Vascular	8	8	151	151	29	29
99	Vascular	8	8	151	151	30	30
99	Vascular	8	8	151	151	31	31
99	Vascular	8	8	151	151	32	32
663	Vascular	8	8	151	151	89	89
660	Vascular	8	8	151	151	90	90
660	Vascular	8	8	151	151	91	91
1221	Vascular	8	8	151	151	149	149
1221	Vascular	8	8	151	151	150	150
1221	Vascular	8	8	151	151	151	151
660	Vascular	8	8	152	152	89	89
660	Vascular	8	8	152	152	90	90
1221	Vascular	8	8	152	152	148	148
661	Vascular	9	9	28	28	91	91
97	Vascular	9	9	29	29	28	28
97	Vascular	9	9	29	29	29	29
100	Vascular	9	9	29	29	30	30
100	Vascular	9	9	29	29	31	31
661	Vascular	9	9	29	29	89	89
658	Vascular	9	9	29	29	90	90
661	Vascular	9	9	29	29	91	91
1222	Vascular	9	9	29	29	149	149
1222	Vascular	9	9	29	29	150	150
1222	Vascular	9	9	29	29	151	151
100	Vascular	9	9	30	30	29	29
100	Vascular	9	9	30	30	30	30
100	Vascular	9	9	30	30	31	31
100	Vascular	9	9	30	30	32	32
661	Vascular	9	9	30	30	89	89
661	Vascular	9	9	30	30	90	90
661	Vascular	9	9	30	30	91	91
1219	Vascular	9	9	30	30	148	148
1222	Vascular	9	9	30	30	150	150
1222	Vascular	9	9	30	30	151	151
100	Vascular	9	9	31	31	29	29
100	Vascular	9	9	31	31	30	30
100	Vascular	9	9	31	31	31	31
97	Vascular	9	9	31	31	32	32
658	Vascular	9	9	31	31	89	89
658	Vascular	9	9	31	31	90	90
661	Vascular	9	9	31	31	91	91
658	Vascular	9	9	31	31	92	92
1222	Vascular	9	9	31	31	149	149
1222	Vascular	9	9	31	31	151	151
100	Vascular	9	9	32	32	29	29
100	Vascular	9	9	32	32	30	30
1219	Vascular	9	9	32	32	148	148
1222	Vascular	9	9	32	32	150	150
101	Vascular	9	9	86	86	32	32
662	Vascular	9	9	86	86	89	89
662	Vascular	9	9	87	87	88	88
1220	Vascular	9	9	87	87	151	151
98	Vascular	9	9	88	88	29	29
101	Vascular	9	9	88	88	30	30
98	Vascular	9	9	88	88	31	31
101	Vascular	9	9	89	89	28	28
101	Vascular	9	9	89	89	29	29
101	Vascular	9	9	89	89	30	30
98	Vascular	9	9	89	89	31	31
662	Vascular	9	9	89	89	89	89
662	Vascular	9	9	89	89	90	90
662	Vascular	9	9	89	89	91	91
1223	Vascular	9	9	89	89	149	149
1220	Vascular	9	9	89	89	150	150
1223	Vascular	9	9	89	89	151	151
1223	Vascular	9	9	89	89	152	152
101	Vascular	9	9	90	90	29	29
101	Vascular	9	9	90	90	30	30
101	Vascular	9	9	90	90	31	31
659	Vascular	9	9	90	90	88	88
662	Vascular	9	9	90	90	89	89
659	Vascular	9	9	90	90	90	90
662	Vascular	9	9	90	90	91	91
659	Vascular	9	9	90	90	92	92
1220	Vascular	9	9	90	90	148	148
1220	Vascular	9	9	90	90	149	149
1223	Vascular	9	9	90	90	150	150
1220	Vascular	9	9	90	90	151	151
101	Vascular	9	9	91	91	29	29
98	Vascular	9	9	91	91	30	30
101	Vascular	9	9	91	91	31	31
98	Vascular	9	9	91	91	32	32
659	Vascular	9	9	91	91	88	88
659	Vascular	9	9	91	91	89	89
662	Vascular	9	9	91	91	90	90
662	Vascular	9	9	91	91	91	91
1223	Vascular	9	9	91	91	149	149
1223	Vascular	9	9	91	91	150	150
1223	Vascular	9	9	91	91	151	151
1220	Vascular	9	9	91	91	152	152
98	Vascular	9	9	92	92	29	29
659	Vascular	9	9	92	92	88	88
1223	Vascular	9	9	92	92	149	149
1220	Vascular	9	9	92	92	150	150
98	Vascular	9	9	93	93	29	29
99	Vascular	9	9	148	148	30	30
102	Vascular	9	9	148	148	31	31
660	Vascular	9	9	148	148	91	91
102	Vascular	9	9	149	149	29	29
99	Vascular	9	9	149	149	30	30
102	Vascular	9	9	149	149	31	31
663	Vascular	9	9	149	149	88	88
663	Vascular	9	9	149	149	89	89
660	Vascular	9	9	149	149	90	90
663	Vascular	9	9	149	149	91	91
1224	Vascular	9	9	149	149	149	149
1221	Vascular	9	9	149	149	150	150
1224	Vascular	9	9	149	149	151	151
102	Vascular	9	9	150	150	29	29
102	Vascular	9	9	150	150	30	30
99	Vascular	9	9	150	150	31	31
663	Vascular	9	9	150	150	89	89
663	Vascular	9	9	150	150	90	90
663	Vascular	9	9	150	150	91	91
1224	Vascular	9	9	150	150	148	148
1224	Vascular	9	9	150	150	149	149
1221	Vascular	9	9	150	150	150	150
1224	Vascular	9	9	150	150	151	151
1224	Vascular	9	9	150	150	152	152
102	Vascular	9	9	151	151	29	29
102	Vascular	9	9	151	151	30	30
102	Vascular	9	9	151	151	31	31
663	Vascular	9	9	151	151	88	88
663	Vascular	9	9	151	151	89	89
663	Vascular	9	9	151	151	90	90
660	Vascular	9	9	151	151	91	91
1224	Vascular	9	9	151	151	149	149
1224	Vascular	9	9	151	151	150	150
1224	Vascular	9	9	151	151	151	151
99	Vascular	9	9	152	152	30	30
99	Vascular	9	9	152	152	32	32
666	Vascular	9	9	153	153	87	87
1222	Vascular	10	10	27	27	151	151
103	Vascular	10	10	28	28	29	29
661	Vascular	10	10	28	28	91	91
1222	Vascular	10	10	28	28	150	150
100	Vascular	10	10	29	29	28	28
100	Vascular	10	10	29	29	30	30
100	Vascular	10	10	29	29	31	31
661	Vascular	10	10	29	29	88	88
661	Vascular	10	10	29	29	89	89
661	Vascular	10	10	29	29	90	90
661	Vascular	10	10	29	29	91	91
1222	Vascular	10	10	29	29	149	149
1222	Vascular	10	10	29	29	150	150
100	Vascular	10	10	30	30	28	28
100	Vascular	10	10	30	30	29	29
100	Vascular	10	10	30	30	31	31
661	Vascular	10	10	30	30	90	90
658	Vascular	10	10	30	30	91	91
1222	Vascular	10	10	30	30	148	148
1222	Vascular	10	10	30	30	149	149
1222	Vascular	10	10	30	30	150	150
1222	Vascular	10	10	30	30	151	151
100	Vascular	10	10	31	31	30	30
100	Vascular	10	10	31	31	31	31
100	Vascular	10	10	31	31	32	32
661	Vascular	10	10	31	31	89	89
661	Vascular	10	10	31	31	90	90
661	Vascular	10	10	31	31	91	91
1219	Vascular	10	10	31	31	148	148
1222	Vascular	10	10	31	31	149	149
1222	Vascular	10	10	31	31	150	150
1222	Vascular	10	10	31	31	151	151
100	Vascular	10	10	32	32	30	30
100	Vascular	10	10	32	32	31	31
661	Vascular	10	10	32	32	90	90
1222	Vascular	10	10	32	32	149	149
1222	Vascular	10	10	32	32	151	151
103	Vascular	10	10	33	33	31	31
1222	Vascular	10	10	33	33	149	149
101	Vascular	10	10	87	87	31	31
662	Vascular	10	10	88	88	89	89
1223	Vascular	10	10	88	88	150	150
101	Vascular	10	10	89	89	29	29
101	Vascular	10	10	89	89	30	30
101	Vascular	10	10	89	89	31	31
662	Vascular	10	10	89	89	88	88
662	Vascular	10	10	89	89	89	89
662	Vascular	10	10	89	89	90	90
662	Vascular	10	10	89	89	91	91
1223	Vascular	10	10	89	89	148	148
1223	Vascular	10	10	89	89	150	150
1223	Vascular	10	10	89	89	151	151
101	Vascular	10	10	90	90	30	30
101	Vascular	10	10	90	90	31	31
101	Vascular	10	10	90	90	32	32
662	Vascular	10	10	90	90	88	88
662	Vascular	10	10	90	90	89	89
662	Vascular	10	10	90	90	90	90
662	Vascular	10	10	90	90	91	91
1223	Vascular	10	10	90	90	148	148
1223	Vascular	10	10	90	90	149	149
1223	Vascular	10	10	90	90	150	150
1223	Vascular	10	10	90	90	151	151
101	Vascular	10	10	91	91	29	29
101	Vascular	10	10	91	91	30	30
101	Vascular	10	10	91	91	31	31
101	Vascular	10	10	91	91	32	32
662	Vascular	10	10	91	91	89	89
662	Vascular	10	10	91	91	90	90
662	Vascular	10	10	91	91	91	91
1223	Vascular	10	10	91	91	149	149
1223	Vascular	10	10	91	91	150	150
1223	Vascular	10	10	91	91	151	151
1223	Vascular	10	10	91	91	152	152
101	Vascular	10	10	92	92	28	28
98	Vascular	10	10	92	92	30	30
1223	Vascular	10	10	92	92	150	150
1220	Vascular	10	10	92	92	153	153
660	Vascular	10	10	147	147	90	90
99	Vascular	10	10	148	148	30	30
102	Vascular	10	10	148	148	31	31
666	Vascular	10	10	148	148	88	88
1224	Vascular	10	10	148	148	147	147
102	Vascular	10	10	149	149	29	29
102	Vascular	10	10	149	149	30	30
102	Vascular	10	10	149	149	31	31
663	Vascular	10	10	149	149	87	87
663	Vascular	10	10	149	149	89	89
663	Vascular	10	10	149	149	90	90
663	Vascular	10	10	149	149	91	91
1224	Vascular	10	10	149	149	148	148
1224	Vascular	10	10	149	149	149	149
1224	Vascular	10	10	149	149	150	150
1224	Vascular	10	10	149	149	151	151
102	Vascular	10	10	150	150	29	29
102	Vascular	10	10	150	150	30	30
102	Vascular	10	10	150	150	31	31
663	Vascular	10	10	150	150	88	88
663	Vascular	10	10	150	150	90	90
1224	Vascular	10	10	150	150	148	148
1224	Vascular	10	10	150	150	150	150
1224	Vascular	10	10	150	150	152	152
102	Vascular	10	10	151	151	30	30
102	Vascular	10	10	151	151	31	31
663	Vascular	10	10	151	151	88	88
663	Vascular	10	10	151	151	89	89
663	Vascular	10	10	151	151	90	90
663	Vascular	10	10	151	151	91	91
1224	Vascular	10	10	151	151	148	148
1224	Vascular	10	10	151	151	149	149
1224	Vascular	10	10	151	151	151	151
666	Vascular	10	10	152	152	88	88
663	Vascular	10	10	152	152	90	90
1224	Vascular	10	10	152	152	151	151
103	Vascular	11	11	27	27	31	31
103	Vascular	11	11	28	28	30	30
103	Vascular	11	11	28	28	31	31
661	Vascular	11	11	28	28	88	88
100	Vascular	11	11	29	29	29	29
103	Vascular	11	11	29	29	30	30
100	Vascular	11	11	29	29	31	31
661	Vascular	11	11	29	29	89	89
661	Vascular	11	11	29	29	90	90
661	Vascular	11	11	29	29	91	91
664	Vascular	11	11	29	29	92	92
1222	Vascular	11	11	29	29	149	149
1222	Vascular	11	11	29	29	150	150
1222	Vascular	11	11	29	29	151	151
100	Vascular	11	11	30	30	30	30
100	Vascular	11	11	30	30	31	31
100	Vascular	11	11	30	30	32	32
661	Vascular	11	11	30	30	88	88
661	Vascular	11	11	30	30	89	89
661	Vascular	11	11	30	30	90	90
664	Vascular	11	11	30	30	91	91
1225	Vascular	11	11	30	30	148	148
1222	Vascular	11	11	30	30	149	149
1222	Vascular	11	11	30	30	150	150
1225	Vascular	11	11	30	30	151	151
1222	Vascular	11	11	30	30	152	152
100	Vascular	11	11	31	31	29	29
100	Vascular	11	11	31	31	31	31
661	Vascular	11	11	31	31	89	89
661	Vascular	11	11	31	31	90	90
658	Vascular	11	11	31	31	91	91
1222	Vascular	11	11	31	31	149	149
1222	Vascular	11	11	31	31	150	150
1222	Vascular	11	11	31	31	151	151
103	Vascular	11	11	32	32	28	28
103	Vascular	11	11	32	32	32	32
661	Vascular	11	11	32	32	90	90
1222	Vascular	11	11	32	32	153	153
1222	Vascular	11	11	33	33	152	152
1223	Vascular	11	11	88	88	150	150
1223	Vascular	11	11	88	88	151	151
101	Vascular	11	11	89	89	29	29
101	Vascular	11	11	89	89	30	30
101	Vascular	11	11	89	89	31	31
662	Vascular	11	11	89	89	89	89
662	Vascular	11	11	89	89	90	90
662	Vascular	11	11	89	89	91	91
1223	Vascular	11	11	89	89	149	149
1223	Vascular	11	11	89	89	150	150
1223	Vascular	11	11	89	89	151	151
101	Vascular	11	11	90	90	29	29
101	Vascular	11	11	90	90	30	30
101	Vascular	11	11	90	90	31	31
662	Vascular	11	11	90	90	87	87
662	Vascular	11	11	90	90	89	89
662	Vascular	11	11	90	90	90	90
662	Vascular	11	11	90	90	91	91
1226	Vascular	11	11	90	90	150	150
1223	Vascular	11	11	90	90	151	151
1226	Vascular	11	11	90	90	152	152
101	Vascular	11	11	91	91	29	29
101	Vascular	11	11	91	91	30	30
101	Vascular	11	11	91	91	31	31
101	Vascular	11	11	91	91	32	32
662	Vascular	11	11	91	91	89	89
662	Vascular	11	11	91	91	90	90
662	Vascular	11	11	91	91	91	91
1223	Vascular	11	11	91	91	149	149
1223	Vascular	11	11	91	91	150	150
1223	Vascular	11	11	91	91	151	151
104	Vascular	11	11	92	92	29	29
98	Vascular	11	11	92	92	30	30
662	Vascular	11	11	92	92	90	90
1226	Vascular	11	11	92	92	152	152
1224	Vascular	11	11	147	147	153	153
663	Vascular	11	11	148	148	87	87
663	Vascular	11	11	148	148	90	90
1224	Vascular	11	11	148	148	152	152
102	Vascular	11	11	149	149	28	28
102	Vascular	11	11	149	149	29	29
105	Vascular	11	11	149	149	30	30
102	Vascular	11	11	149	149	31	31
105	Vascular	11	11	149	149	33	33
105	Vascular	11	11	149	149	34	34
663	Vascular	11	11	149	149	88	88
666	Vascular	11	11	149	149	89	89
663	Vascular	11	11	149	149	90	90
663	Vascular	11	11	149	149	91	91
1224	Vascular	11	11	149	149	148	148
1224	Vascular	11	11	149	149	149	149
1224	Vascular	11	11	149	149	150	150
1224	Vascular	11	11	149	149	151	151
102	Vascular	11	11	150	150	29	29
102	Vascular	11	11	150	150	30	30
102	Vascular	11	11	150	150	31	31
105	Vascular	11	11	150	150	32	32
663	Vascular	11	11	150	150	89	89
663	Vascular	11	11	150	150	90	90
663	Vascular	11	11	150	150	91	91
1227	Vascular	11	11	150	150	148	148
1224	Vascular	11	11	150	150	149	149
1224	Vascular	11	11	150	150	150	150
1224	Vascular	11	11	150	150	151	151
102	Vascular	11	11	151	151	29	29
102	Vascular	11	11	151	151	30	30
102	Vascular	11	11	151	151	31	31
666	Vascular	11	11	151	151	89	89
666	Vascular	11	11	151	151	90	90
663	Vascular	11	11	151	151	91	91
1224	Vascular	11	11	151	151	149	149
1224	Vascular	11	11	151	151	151	151
105	Vascular	11	11	152	152	29	29
102	Vascular	11	11	152	152	30	30
105	Vascular	11	11	152	152	31	31
102	Vascular	11	11	153	153	31	31
103	Vascular	12	12	28	28	31	31
661	Vascular	12	12	28	28	88	88
664	Vascular	12	12	28	28	90	90
664	Vascular	12	12	28	28	91	91
1225	Vascular	12	12	28	28	150	150
1225	Vascular	12	12	28	28	151	151
1225	Vascular	12	12	28	28	152	152
103	Vascular	12	12	29	29	28	28
103	Vascular	12	12	29	29	30	30
103	Vascular	12	12	29	29	31	31
661	Vascular	12	12	29	29	89	89
664	Vascular	12	12	29	29	90	90
664	Vascular	12	12	29	29	91	91
1225	Vascular	12	12	29	29	149	149
1222	Vascular	12	12	29	29	150	150
1225	Vascular	12	12	29	29	151	151
103	Vascular	12	12	30	30	29	29
103	Vascular	12	12	30	30	30	30
103	Vascular	12	12	30	30	31	31
664	Vascular	12	12	30	30	89	89
664	Vascular	12	12	30	30	90	90
664	Vascular	12	12	30	30	91	91
1225	Vascular	12	12	30	30	149	149
1225	Vascular	12	12	30	30	150	150
1222	Vascular	12	12	30	30	151	151
1222	Vascular	12	12	30	30	152	152
103	Vascular	12	12	31	31	27	27
103	Vascular	12	12	31	31	29	29
103	Vascular	12	12	31	31	30	30
100	Vascular	12	12	31	31	31	31
664	Vascular	12	12	31	31	89	89
664	Vascular	12	12	31	31	91	91
1225	Vascular	12	12	31	31	147	147
1225	Vascular	12	12	31	31	149	149
1225	Vascular	12	12	31	31	150	150
1225	Vascular	12	12	31	31	151	151
1225	Vascular	12	12	31	31	152	152
103	Vascular	12	12	32	32	27	27
100	Vascular	12	12	32	32	28	28
103	Vascular	12	12	32	32	30	30
1225	Vascular	12	12	32	32	149	149
665	Vascular	12	12	88	88	89	89
662	Vascular	12	12	88	88	91	91
1223	Vascular	12	12	88	88	150	150
1223	Vascular	12	12	88	88	151	151
104	Vascular	12	12	89	89	28	28
104	Vascular	12	12	89	89	29	29
104	Vascular	12	12	89	89	31	31
665	Vascular	12	12	89	89	89	89
665	Vascular	12	12	89	89	91	91
662	Vascular	12	12	89	89	92	92
1226	Vascular	12	12	89	89	148	148
1226	Vascular	12	12	89	89	149	149
1223	Vascular	12	12	89	89	150	150
1226	Vascular	12	12	89	89	151	151
1226	Vascular	12	12	89	89	152	152
104	Vascular	12	12	90	90	28	28
101	Vascular	12	12	90	90	29	29
101	Vascular	12	12	90	90	30	30
104	Vascular	12	12	90	90	31	31
662	Vascular	12	12	90	90	89	89
665	Vascular	12	12	90	90	90	90
665	Vascular	12	12	90	90	91	91
662	Vascular	12	12	90	90	92	92
1223	Vascular	12	12	90	90	149	149
1226	Vascular	12	12	90	90	150	150
1223	Vascular	12	12	90	90	151	151
104	Vascular	12	12	91	91	29	29
104	Vascular	12	12	91	91	30	30
104	Vascular	12	12	91	91	31	31
104	Vascular	12	12	91	91	32	32
665	Vascular	12	12	91	91	89	89
665	Vascular	12	12	91	91	91	91
1226	Vascular	12	12	91	91	148	148
1226	Vascular	12	12	91	91	149	149
1226	Vascular	12	12	91	91	150	150
1226	Vascular	12	12	91	91	151	151
1226	Vascular	12	12	91	91	152	152
104	Vascular	12	12	92	92	30	30
665	Vascular	12	12	92	92	90	90
1226	Vascular	12	12	92	92	148	148
666	Vascular	12	12	148	148	90	90
663	Vascular	12	12	148	148	91	91
1227	Vascular	12	12	148	148	149	149
1224	Vascular	12	12	148	148	150	150
105	Vascular	12	12	149	149	29	29
102	Vascular	12	12	149	149	30	30
105	Vascular	12	12	149	149	31	31
663	Vascular	12	12	149	149	89	89
666	Vascular	12	12	149	149	90	90
666	Vascular	12	12	149	149	91	91
1227	Vascular	12	12	149	149	149	149
1227	Vascular	12	12	149	149	150	150
1227	Vascular	12	12	149	149	151	151
102	Vascular	12	12	150	150	29	29
105	Vascular	12	12	150	150	30	30
105	Vascular	12	12	150	150	31	31
666	Vascular	12	12	150	150	88	88
663	Vascular	12	12	150	150	89	89
666	Vascular	12	12	150	150	90	90
663	Vascular	12	12	150	150	91	91
663	Vascular	12	12	150	150	92	92
1224	Vascular	12	12	150	150	149	149
1227	Vascular	12	12	150	150	150	150
1227	Vascular	12	12	150	150	151	151
102	Vascular	12	12	151	151	29	29
105	Vascular	12	12	151	151	30	30
105	Vascular	12	12	151	151	31	31
663	Vascular	12	12	151	151	89	89
666	Vascular	12	12	151	151	90	90
663	Vascular	12	12	151	151	91	91
666	Vascular	12	12	151	151	92	92
1224	Vascular	12	12	151	151	149	149
1227	Vascular	12	12	151	151	150	150
1227	Vascular	12	12	151	151	151	151
105	Vascular	12	12	152	152	29	29
105	Vascular	12	12	152	152	30	30
1227	Vascular	12	12	152	152	150	150
1224	Vascular	12	12	152	152	152	152
661	Vascular	13	13	28	28	89	89
664	Vascular	13	13	28	28	90	90
1225	Vascular	13	13	28	28	150	150
103	Vascular	13	13	29	29	29	29
103	Vascular	13	13	29	29	30	30
103	Vascular	13	13	29	29	31	31
103	Vascular	13	13	29	29	32	32
664	Vascular	13	13	29	29	89	89
664	Vascular	13	13	29	29	91	91
1225	Vascular	13	13	29	29	148	148
1225	Vascular	13	13	29	29	149	149
1225	Vascular	13	13	29	29	150	150
1225	Vascular	13	13	29	29	151	151
103	Vascular	13	13	30	30	29	29
103	Vascular	13	13	30	30	30	30
103	Vascular	13	13	30	30	31	31
664	Vascular	13	13	30	30	89	89
664	Vascular	13	13	30	30	90	90
664	Vascular	13	13	30	30	91	91
1225	Vascular	13	13	30	30	148	148
1225	Vascular	13	13	30	30	150	150
1225	Vascular	13	13	30	30	151	151
103	Vascular	13	13	31	31	28	28
103	Vascular	13	13	31	31	29	29
103	Vascular	13	13	31	31	30	30
664	Vascular	13	13	31	31	89	89
664	Vascular	13	13	31	31	90	90
1225	Vascular	13	13	31	31	149	149
1225	Vascular	13	13	31	31	150	150
1225	Vascular	13	13	31	31	151	151
103	Vascular	13	13	32	32	28	28
103	Vascular	13	13	32	32	31	31
100	Vascular	13	13	32	32	32	32
664	Vascular	13	13	32	32	88	88
1225	Vascular	13	13	32	32	150	150
664	Vascular	13	13	33	33	89	89
104	Vascular	13	13	88	88	30	30
104	Vascular	13	13	88	88	31	31
665	Vascular	13	13	88	88	90	90
1226	Vascular	13	13	88	88	149	149
104	Vascular	13	13	89	89	28	28
104	Vascular	13	13	89	89	29	29
104	Vascular	13	13	89	89	30	30
104	Vascular	13	13	89	89	31	31
665	Vascular	13	13	89	89	89	89
665	Vascular	13	13	89	89	90	90
665	Vascular	13	13	89	89	91	91
1226	Vascular	13	13	89	89	150	150
1226	Vascular	13	13	89	89	151	151
104	Vascular	13	13	90	90	28	28
104	Vascular	13	13	90	90	30	30
104	Vascular	13	13	90	90	31	31
104	Vascular	13	13	90	90	32	32
665	Vascular	13	13	90	90	89	89
665	Vascular	13	13	90	90	90	90
665	Vascular	13	13	90	90	91	91
1226	Vascular	13	13	90	90	148	148
1226	Vascular	13	13	90	90	149	149
1226	Vascular	13	13	90	90	150	150
1226	Vascular	13	13	90	90	151	151
104	Vascular	13	13	91	91	29	29
104	Vascular	13	13	91	91	30	30
104	Vascular	13	13	91	91	32	32
665	Vascular	13	13	91	91	88	88
665	Vascular	13	13	91	91	89	89
665	Vascular	13	13	91	91	90	90
665	Vascular	13	13	91	91	91	91
1226	Vascular	13	13	91	91	148	148
1226	Vascular	13	13	91	91	149	149
1226	Vascular	13	13	91	91	150	150
1226	Vascular	13	13	91	91	151	151
1226	Vascular	13	13	91	91	152	152
104	Vascular	13	13	92	92	29	29
104	Vascular	13	13	92	92	30	30
665	Vascular	13	13	92	92	90	90
1226	Vascular	13	13	92	92	148	148
1226	Vascular	13	13	92	92	149	149
1226	Vascular	13	13	92	92	151	151
1226	Vascular	13	13	92	92	152	152
663	Vascular	13	13	147	147	92	92
102	Vascular	13	13	148	148	31	31
666	Vascular	13	13	148	148	88	88
666	Vascular	13	13	148	148	90	90
105	Vascular	13	13	149	149	29	29
105	Vascular	13	13	149	149	30	30
105	Vascular	13	13	149	149	31	31
666	Vascular	13	13	149	149	89	89
666	Vascular	13	13	149	149	90	90
666	Vascular	13	13	149	149	91	91
1227	Vascular	13	13	149	149	149	149
1227	Vascular	13	13	149	149	150	150
1227	Vascular	13	13	149	149	151	151
105	Vascular	13	13	150	150	29	29
105	Vascular	13	13	150	150	30	30
105	Vascular	13	13	150	150	31	31
666	Vascular	13	13	150	150	89	89
666	Vascular	13	13	150	150	90	90
666	Vascular	13	13	150	150	91	91
1227	Vascular	13	13	150	150	149	149
1227	Vascular	13	13	150	150	150	150
1227	Vascular	13	13	150	150	151	151
105	Vascular	13	13	151	151	28	28
105	Vascular	13	13	151	151	29	29
105	Vascular	13	13	151	151	30	30
105	Vascular	13	13	151	151	31	31
666	Vascular	13	13	151	151	89	89
666	Vascular	13	13	151	151	90	90
666	Vascular	13	13	151	151	91	91
666	Vascular	13	13	151	151	92	92
1227	Vascular	13	13	151	151	149	149
1227	Vascular	13	13	151	151	150	150
1227	Vascular	13	13	151	151	151	151
666	Vascular	13	13	152	152	91	91
1227	Vascular	13	13	152	152	148	148
103	Vascular	14	14	28	28	32	32
667	Vascular	14	14	28	28	90	90
1225	Vascular	14	14	28	28	149	149
103	Vascular	14	14	29	29	29	29
106	Vascular	14	14	29	29	30	30
103	Vascular	14	14	29	29	31	31
664	Vascular	14	14	29	29	89	89
667	Vascular	14	14	29	29	90	90
664	Vascular	14	14	29	29	91	91
664	Vascular	14	14	29	29	92	92
1228	Vascular	14	14	29	29	148	148
1225	Vascular	14	14	29	29	149	149
1225	Vascular	14	14	29	29	150	150
1225	Vascular	14	14	29	29	151	151
103	Vascular	14	14	30	30	30	30
106	Vascular	14	14	30	30	31	31
664	Vascular	14	14	30	30	89	89
664	Vascular	14	14	30	30	90	90
1225	Vascular	14	14	30	30	148	148
1225	Vascular	14	14	30	30	149	149
1225	Vascular	14	14	30	30	150	150
1225	Vascular	14	14	30	30	151	151
103	Vascular	14	14	31	31	29	29
106	Vascular	14	14	31	31	30	30
103	Vascular	14	14	31	31	31	31
664	Vascular	14	14	31	31	89	89
664	Vascular	14	14	31	31	90	90
664	Vascular	14	14	31	31	91	91
1225	Vascular	14	14	31	31	149	149
1225	Vascular	14	14	31	31	150	150
1225	Vascular	14	14	31	31	151	151
103	Vascular	14	14	32	32	31	31
104	Vascular	14	14	88	88	30	30
665	Vascular	14	14	88	88	92	92
104	Vascular	14	14	89	89	29	29
107	Vascular	14	14	89	89	31	31
665	Vascular	14	14	89	89	89	89
665	Vascular	14	14	89	89	90	90
665	Vascular	14	14	89	89	91	91
1229	Vascular	14	14	89	89	149	149
1229	Vascular	14	14	89	89	150	150
1226	Vascular	14	14	89	89	151	151
104	Vascular	14	14	90	90	28	28
104	Vascular	14	14	90	90	29	29
107	Vascular	14	14	90	90	30	30
104	Vascular	14	14	90	90	31	31
665	Vascular	14	14	90	90	88	88
668	Vascular	14	14	90	90	90	90
668	Vascular	14	14	90	90	91	91
665	Vascular	14	14	90	90	92	92
1226	Vascular	14	14	90	90	149	149
1226	Vascular	14	14	90	90	150	150
1226	Vascular	14	14	90	90	151	151
104	Vascular	14	14	91	91	29	29
104	Vascular	14	14	91	91	30	30
104	Vascular	14	14	91	91	31	31
104	Vascular	14	14	91	91	32	32
104	Vascular	14	14	91	91	33	33
668	Vascular	14	14	91	91	88	88
665	Vascular	14	14	91	91	89	89
665	Vascular	14	14	91	91	90	90
665	Vascular	14	14	91	91	91	91
668	Vascular	14	14	91	91	92	92
1226	Vascular	14	14	91	91	149	149
1226	Vascular	14	14	91	91	150	150
1226	Vascular	14	14	91	91	151	151
1229	Vascular	14	14	91	91	152	152
104	Vascular	14	14	92	92	30	30
668	Vascular	14	14	92	92	89	89
665	Vascular	14	14	92	92	91	91
1226	Vascular	14	14	92	92	149	149
1226	Vascular	14	14	92	92	151	151
105	Vascular	14	14	148	148	31	31
105	Vascular	14	14	148	148	32	32
666	Vascular	14	14	148	148	88	88
666	Vascular	14	14	148	148	89	89
1230	Vascular	14	14	148	148	149	149
105	Vascular	14	14	149	149	29	29
105	Vascular	14	14	149	149	30	30
105	Vascular	14	14	149	149	31	31
102	Vascular	14	14	149	149	32	32
666	Vascular	14	14	149	149	87	87
669	Vascular	14	14	149	149	89	89
666	Vascular	14	14	149	149	90	90
666	Vascular	14	14	149	149	91	91
1227	Vascular	14	14	149	149	149	149
1230	Vascular	14	14	149	149	150	150
1227	Vascular	14	14	149	149	151	151
105	Vascular	14	14	150	150	29	29
108	Vascular	14	14	150	150	30	30
105	Vascular	14	14	150	150	31	31
666	Vascular	14	14	150	150	90	90
666	Vascular	14	14	150	150	91	91
666	Vascular	14	14	150	150	93	93
1230	Vascular	14	14	150	150	149	149
1227	Vascular	14	14	150	150	150	150
1230	Vascular	14	14	150	150	151	151
105	Vascular	14	14	151	151	29	29
105	Vascular	14	14	151	151	30	30
105	Vascular	14	14	151	151	31	31
669	Vascular	14	14	151	151	89	89
666	Vascular	14	14	151	151	90	90
666	Vascular	14	14	151	151	91	91
666	Vascular	14	14	151	151	92	92
1227	Vascular	14	14	151	151	149	149
1230	Vascular	14	14	151	151	150	150
1227	Vascular	14	14	151	151	151	151
1227	Vascular	14	14	152	152	150	150
103	Vascular	15	15	28	28	28	28
106	Vascular	15	15	28	28	29	29
106	Vascular	15	15	28	28	31	31
1225	Vascular	15	15	28	28	150	150
106	Vascular	15	15	29	29	29	29
106	Vascular	15	15	29	29	30	30
106	Vascular	15	15	29	29	31	31
664	Vascular	15	15	29	29	88	88
667	Vascular	15	15	29	29	89	89
667	Vascular	15	15	29	29	90	90
667	Vascular	15	15	29	29	91	91
1225	Vascular	15	15	29	29	148	148
1228	Vascular	15	15	29	29	149	149
1228	Vascular	15	15	29	29	150	150
1228	Vascular	15	15	29	29	151	151
106	Vascular	15	15	30	30	29	29
106	Vascular	15	15	30	30	30	30
106	Vascular	15	15	30	30	31	31
667	Vascular	15	15	30	30	89	89
667	Vascular	15	15	30	30	90	90
664	Vascular	15	15	30	30	91	91
667	Vascular	15	15	30	30	92	92
1228	Vascular	15	15	30	30	149	149
1228	Vascular	15	15	30	30	150	150
1228	Vascular	15	15	30	30	151	151
1228	Vascular	15	15	30	30	152	152
106	Vascular	15	15	31	31	29	29
106	Vascular	15	15	31	31	31	31
667	Vascular	15	15	31	31	87	87
664	Vascular	15	15	31	31	89	89
667	Vascular	15	15	31	31	90	90
664	Vascular	15	15	31	31	91	91
1228	Vascular	15	15	31	31	149	149
1228	Vascular	15	15	31	31	150	150
1225	Vascular	15	15	31	31	151	151
103	Vascular	15	15	32	32	30	30
667	Vascular	15	15	32	32	88	88
664	Vascular	15	15	32	32	89	89
667	Vascular	15	15	33	33	89	89
107	Vascular	15	15	88	88	29	29
107	Vascular	15	15	88	88	31	31
668	Vascular	15	15	88	88	88	88
107	Vascular	15	15	89	89	29	29
107	Vascular	15	15	89	89	30	30
107	Vascular	15	15	89	89	31	31
665	Vascular	15	15	89	89	88	88
668	Vascular	15	15	89	89	89	89
668	Vascular	15	15	89	89	90	90
668	Vascular	15	15	89	89	91	91
668	Vascular	15	15	89	89	92	92
1229	Vascular	15	15	89	89	149	149
1229	Vascular	15	15	89	89	151	151
107	Vascular	15	15	90	90	28	28
104	Vascular	15	15	90	90	29	29
107	Vascular	15	15	90	90	30	30
107	Vascular	15	15	90	90	31	31
665	Vascular	15	15	90	90	89	89
668	Vascular	15	15	90	90	90	90
668	Vascular	15	15	90	90	91	91
1229	Vascular	15	15	90	90	149	149
1229	Vascular	15	15	90	90	150	150
1229	Vascular	15	15	90	90	151	151
107	Vascular	15	15	91	91	29	29
104	Vascular	15	15	91	91	30	30
104	Vascular	15	15	91	91	31	31
107	Vascular	15	15	91	91	32	32
668	Vascular	15	15	91	91	89	89
668	Vascular	15	15	91	91	90	90
668	Vascular	15	15	91	91	91	91
665	Vascular	15	15	91	91	92	92
1226	Vascular	15	15	91	91	149	149
1229	Vascular	15	15	91	91	150	150
1229	Vascular	15	15	91	91	151	151
1229	Vascular	15	15	91	91	152	152
107	Vascular	15	15	92	92	28	28
107	Vascular	15	15	92	92	31	31
107	Vascular	15	15	93	93	28	28
1230	Vascular	15	15	147	147	151	151
108	Vascular	15	15	148	148	31	31
1230	Vascular	15	15	148	148	150	150
108	Vascular	15	15	149	149	29	29
108	Vascular	15	15	149	149	30	30
108	Vascular	15	15	149	149	31	31
105	Vascular	15	15	149	149	32	32
666	Vascular	15	15	149	149	88	88
669	Vascular	15	15	149	149	89	89
669	Vascular	15	15	149	149	90	90
669	Vascular	15	15	149	149	91	91
1230	Vascular	15	15	149	149	149	149
1227	Vascular	15	15	149	149	150	150
1230	Vascular	15	15	149	149	151	151
105	Vascular	15	15	150	150	28	28
108	Vascular	15	15	150	150	29	29
108	Vascular	15	15	150	150	30	30
108	Vascular	15	15	150	150	31	31
105	Vascular	15	15	150	150	33	33
669	Vascular	15	15	150	150	89	89
669	Vascular	15	15	150	150	91	91
1230	Vascular	15	15	150	150	149	149
1230	Vascular	15	15	150	150	150	150
1230	Vascular	15	15	150	150	151	151
105	Vascular	15	15	151	151	29	29
108	Vascular	15	15	151	151	30	30
108	Vascular	15	15	151	151	31	31
669	Vascular	15	15	151	151	89	89
669	Vascular	15	15	151	151	90	90
669	Vascular	15	15	151	151	91	91
1230	Vascular	15	15	151	151	149	149
1230	Vascular	15	15	151	151	151	151
105	Vascular	15	15	152	152	30	30
666	Vascular	15	15	152	152	91	91
1227	Vascular	15	15	152	152	149	149
106	Vascular	16	16	28	28	29	29
106	Vascular	16	16	28	28	31	31
667	Vascular	16	16	28	28	90	90
1228	Vascular	16	16	28	28	148	148
106	Vascular	16	16	29	29	29	29
106	Vascular	16	16	29	29	30	30
106	Vascular	16	16	29	29	31	31
667	Vascular	16	16	29	29	89	89
667	Vascular	16	16	29	29	90	90
667	Vascular	16	16	29	29	91	91
1228	Vascular	16	16	29	29	149	149
1228	Vascular	16	16	29	29	150	150
106	Vascular	16	16	30	30	29	29
109	Vascular	16	16	30	30	30	30
667	Vascular	16	16	30	30	88	88
664	Vascular	16	16	30	30	89	89
667	Vascular	16	16	30	30	90	90
667	Vascular	16	16	30	30	91	91
1231	Vascular	16	16	30	30	149	149
1228	Vascular	16	16	30	30	150	150
109	Vascular	16	16	31	31	28	28
109	Vascular	16	16	31	31	29	29
106	Vascular	16	16	31	31	30	30
106	Vascular	16	16	31	31	31	31
667	Vascular	16	16	31	31	89	89
667	Vascular	16	16	31	31	90	90
670	Vascular	16	16	31	31	91	91
1228	Vascular	16	16	31	31	149	149
1228	Vascular	16	16	31	31	151	151
106	Vascular	16	16	32	32	30	30
667	Vascular	16	16	32	32	91	91
107	Vascular	16	16	88	88	31	31
668	Vascular	16	16	88	88	88	88
668	Vascular	16	16	88	88	89	89
668	Vascular	16	16	88	88	91	91
668	Vascular	16	16	88	88	92	92
668	Vascular	16	16	88	88	93	93
107	Vascular	16	16	89	89	28	28
107	Vascular	16	16	89	89	29	29
107	Vascular	16	16	89	89	30	30
107	Vascular	16	16	89	89	32	32
668	Vascular	16	16	89	89	87	87
668	Vascular	16	16	89	89	90	90
671	Vascular	16	16	89	89	91	91
668	Vascular	16	16	89	89	92	92
1229	Vascular	16	16	89	89	150	150
107	Vascular	16	16	90	90	29	29
107	Vascular	16	16	90	90	30	30
107	Vascular	16	16	90	90	33	33
668	Vascular	16	16	90	90	89	89
668	Vascular	16	16	90	90	90	90
668	Vascular	16	16	90	90	91	91
1232	Vascular	16	16	90	90	149	149
1229	Vascular	16	16	90	90	150	150
1229	Vascular	16	16	90	90	151	151
107	Vascular	16	16	91	91	29	29
107	Vascular	16	16	91	91	30	30
107	Vascular	16	16	91	91	31	31
668	Vascular	16	16	91	91	88	88
668	Vascular	16	16	91	91	89	89
668	Vascular	16	16	91	91	90	90
671	Vascular	16	16	91	91	91	91
1229	Vascular	16	16	91	91	149	149
1229	Vascular	16	16	91	91	150	150
1229	Vascular	16	16	91	91	151	151
107	Vascular	16	16	92	92	29	29
1229	Vascular	16	16	92	92	150	150
1229	Vascular	16	16	92	92	151	151
1230	Vascular	16	16	146	146	150	150
108	Vascular	16	16	148	148	30	30
1230	Vascular	16	16	148	148	148	148
1230	Vascular	16	16	148	148	150	150
108	Vascular	16	16	149	149	29	29
108	Vascular	16	16	149	149	30	30
108	Vascular	16	16	149	149	31	31
669	Vascular	16	16	149	149	88	88
669	Vascular	16	16	149	149	89	89
669	Vascular	16	16	149	149	90	90
1230	Vascular	16	16	149	149	148	148
1230	Vascular	16	16	149	149	149	149
1230	Vascular	16	16	149	149	150	150
1227	Vascular	16	16	149	149	151	151
108	Vascular	16	16	150	150	30	30
111	Vascular	16	16	150	150	31	31
111	Vascular	16	16	150	150	32	32
669	Vascular	16	16	150	150	89	89
669	Vascular	16	16	150	150	90	90
1230	Vascular	16	16	150	150	149	149
1230	Vascular	16	16	150	150	150	150
1230	Vascular	16	16	150	150	151	151
108	Vascular	16	16	151	151	29	29
108	Vascular	16	16	151	151	30	30
669	Vascular	16	16	151	151	89	89
669	Vascular	16	16	151	151	90	90
669	Vascular	16	16	151	151	91	91
669	Vascular	16	16	151	151	92	92
1230	Vascular	16	16	151	151	150	150
1230	Vascular	16	16	151	151	151	151
108	Vascular	16	16	152	152	30	30
108	Vascular	16	16	152	152	31	31
669	Vascular	16	16	152	152	88	88
669	Vascular	16	16	152	152	90	90
1230	Vascular	16	16	152	152	149	149
1227	Vascular	16	16	152	152	150	150
111	Vascular	16	16	153	153	29	29
105	Vascular	16	16	153	153	30	30
111	Vascular	16	16	153	153	31	31
1230	Vascular	16	16	153	153	149	149
105	Vascular	16	16	154	154	29	29
670	Vascular	17	17	28	28	90	90
667	Vascular	17	17	28	28	91	91
1228	Vascular	17	17	28	28	149	149
1228	Vascular	17	17	28	28	150	150
106	Vascular	17	17	29	29	29	29
109	Vascular	17	17	29	29	30	30
106	Vascular	17	17	29	29	31	31
667	Vascular	17	17	29	29	89	89
667	Vascular	17	17	29	29	90	90
667	Vascular	17	17	29	29	91	91
670	Vascular	17	17	29	29	92	92
1231	Vascular	17	17	29	29	147	147
1228	Vascular	17	17	29	29	149	149
1228	Vascular	17	17	29	29	150	150
1228	Vascular	17	17	29	29	151	151
106	Vascular	17	17	30	30	29	29
106	Vascular	17	17	30	30	30	30
109	Vascular	17	17	30	30	31	31
667	Vascular	17	17	30	30	89	89
670	Vascular	17	17	30	30	90	90
670	Vascular	17	17	30	30	91	91
1231	Vascular	17	17	30	30	148	148
1228	Vascular	17	17	30	30	149	149
1228	Vascular	17	17	30	30	150	150
1228	Vascular	17	17	30	30	151	151
109	Vascular	17	17	31	31	28	28
106	Vascular	17	17	31	31	29	29
106	Vascular	17	17	31	31	30	30
106	Vascular	17	17	31	31	31	31
106	Vascular	17	17	31	31	32	32
667	Vascular	17	17	31	31	88	88
670	Vascular	17	17	31	31	89	89
667	Vascular	17	17	31	31	90	90
667	Vascular	17	17	31	31	91	91
1228	Vascular	17	17	31	31	149	149
1228	Vascular	17	17	31	31	150	150
1231	Vascular	17	17	31	31	151	151
109	Vascular	17	17	32	32	30	30
670	Vascular	17	17	32	32	90	90
1231	Vascular	17	17	32	32	151	151
107	Vascular	17	17	88	88	31	31
1232	Vascular	17	17	88	88	150	150
107	Vascular	17	17	89	89	28	28
107	Vascular	17	17	89	89	29	29
107	Vascular	17	17	89	89	30	30
107	Vascular	17	17	89	89	31	31
668	Vascular	17	17	89	89	89	89
668	Vascular	17	17	89	89	90	90
668	Vascular	17	17	89	89	91	91
668	Vascular	17	17	89	89	92	92
1229	Vascular	17	17	89	89	149	149
1229	Vascular	17	17	89	89	150	150
1229	Vascular	17	17	89	89	151	151
107	Vascular	17	17	90	90	29	29
107	Vascular	17	17	90	90	30	30
107	Vascular	17	17	90	90	31	31
107	Vascular	17	17	90	90	32	32
668	Vascular	17	17	90	90	89	89
668	Vascular	17	17	90	90	90	90
671	Vascular	17	17	90	90	91	91
1232	Vascular	17	17	90	90	149	149
1232	Vascular	17	17	90	90	150	150
1229	Vascular	17	17	90	90	151	151
107	Vascular	17	17	91	91	29	29
107	Vascular	17	17	91	91	30	30
107	Vascular	17	17	91	91	31	31
668	Vascular	17	17	91	91	89	89
671	Vascular	17	17	91	91	90	90
668	Vascular	17	17	91	91	91	91
671	Vascular	17	17	91	91	92	92
1229	Vascular	17	17	91	91	149	149
1229	Vascular	17	17	91	91	150	150
1229	Vascular	17	17	91	91	151	151
1229	Vascular	17	17	92	92	152	152
108	Vascular	17	17	148	148	30	30
111	Vascular	17	17	148	148	31	31
672	Vascular	17	17	148	148	89	89
669	Vascular	17	17	148	148	91	91
1233	Vascular	17	17	148	148	150	150
1230	Vascular	17	17	148	148	151	151
108	Vascular	17	17	149	149	29	29
108	Vascular	17	17	149	149	30	30
108	Vascular	17	17	149	149	31	31
669	Vascular	17	17	149	149	89	89
669	Vascular	17	17	149	149	90	90
669	Vascular	17	17	149	149	91	91
669	Vascular	17	17	149	149	92	92
1230	Vascular	17	17	149	149	147	147
1230	Vascular	17	17	149	149	149	149
[truncated: 57,877 more rows]
