# Supplementary material for: 3D Multi-Cell Simulation of Tumor Growth and Angiogenesis
Source: PLoS One. 2009 Oct 16;4(10):e7190. doi: 10.1371/journal.pone.0007190 (PMC2760204; doi:10.1371/journal.pone.0007190)
Supplement: Code S1 — XML configuration and python scripts of the simulation with angiogenesis. (0.27 MB ZIP) [file pone.0007190.s001.zip › XML_Template_TumorVasc3D_Movie_08052009_01_45_36.xml]

<CompuCell3D>

   <Potts>
      <Dimensions x="180" y="180" z="180"/>

      <Steps>100000</Steps>
      <Flip2DimRatio>1</Flip2DimRatio>
      <Boundary_x>Periodic</Boundary_x>
      <Boundary_y>Periodic</Boundary_y>
      <Boundary_z>Periodic</Boundary_z>
      <CellMotility>
      <MotilityParameters CellType="InactiveNeovascular" Motility="0"/>
      <MotilityParameters CellType="Vascular" Motility="0"/>
      <MotilityParameters CellType="ActiveNeovascular" Motility="0"/>
      <MotilityParameters CellType="Vascular" Motility="0"/>
      <MotilityParameters CellType="Normal" Motility="100"/>
      <MotilityParameters CellType="Hypoxic" Motility="100"/>
      <MotilityParameters CellType="Necrotic" Motility="`100"/>
   </CellMotility>
      <NeighborOrder>3</NeighborOrder>
   </Potts>


   <Plugin Name="CellType">
      <CellType TypeName="Medium" TypeId="0"/>
      <CellType TypeName="Normal" TypeId="1"/>
      <CellType TypeName="Hypoxic" TypeId="2"/>
      <CellType TypeName="Necrotic" TypeId="3"/>

      <CellType TypeName="ActiveNeovascular" TypeId="4" />
      <CellType TypeName="Vascular" TypeId="5" />
      <CellType TypeName="InactiveNeovascular" TypeId="6" />

   </Plugin>

   <Plugin Name="NeighborTracker"/>

   <Plugin Name="Chemotaxis">
      <Algorithm>merks</Algorithm>
      <ChemicalField  Source="FlexibleDiffusionSolverFE"  Name="VEGF1">
         <ChemotaxisByType  Type="ActiveNeovascular"  Lambda="85"  ChemotactTowards="Medium,Normal,Hypoxic" />
      </ChemicalField>


      <ChemicalField  Source="FlexibleDiffusionSolverFE"  Name="VEGF1">
         <ChemotaxisByType  Type="Vascular"  Lambda="90"  ChemotactTowards="Medium,Normal,Hypoxic" />
      </ChemicalField>


      <ChemicalField  Source="FlexibleDiffusionSolverFE"  Name="VEGF1">
         <ChemotaxisByType  Type="InactiveNeovascular"  Lambda="90"  ChemotactTowards="Medium,Normal,Hypoxic" />
      </ChemicalField>
      <ChemicalField  Source="KernelDiffusionSolver"  Name="VEGF2">
         <ChemotaxisByType  Type="InactiveNeovascular"  Lambda="750"   SaturationCoef="1"/>
      </ChemicalField>
      <ChemicalField  Source="KernelDiffusionSolver"  Name="VEGF2">
         <ChemotaxisByType  Type="ActiveNeovascular"  Lambda="750"   SaturationCoef="1"/>
      </ChemicalField>
   </Plugin>

   <Plugin Name="CenterOfMass"/>

   <Plugin Name="PlayerSettings">

      <InitialProjection Projection="xy"/>
      <VisualControl ZoomFactor="4" ScreenshotFrequency="50" ScreenUpdateFrequency="5"/>
      <TypesInvisibleIn3D Types=""/>
      <Settings SaveSettings="False"/>
   </Plugin>

<Plugin Name="Contact">
      <Energy Type1="Medium" Type2="Medium">0</Energy>
      <Energy Type1="Normal" Type2="Medium">8</Energy>
      <Energy Type1="Normal" Type2="Normal">6</Energy>

      <Energy Type1="Hypoxic" Type2="Medium">8</Energy>
      <Energy Type1="Hypoxic" Type2="Normal">6</Energy>
      <Energy Type1="Hypoxic" Type2="Hypoxic">6</Energy>

      <Energy Type1="Necrotic" Type2="Medium">0</Energy>
      <Energy Type1="Necrotic" Type2="Normal">0</Energy>
      <Energy Type1="Necrotic" Type2="Hypoxic">0</Energy>
      <Energy Type1="Necrotic" Type2="Necrotic">0</Energy>


      <Energy Type1="ActiveNeovascular" Type2="Medium">13</Energy>
      <Energy Type1="ActiveNeovascular" Type2="Normal">25</Energy>
      <Energy Type1="ActiveNeovascular" Type2="Hypoxic">25</Energy>
      <Energy Type1="ActiveNeovascular" Type2="Necrotic">25</Energy>
      <Energy Type1="ActiveNeovascular" Type2="ActiveNeovascular">3</Energy>

      <Energy Type1="Vascular" Type2="Medium">13</Energy>
      <Energy Type1="Vascular" Type2="Normal">25</Energy>
      <Energy Type1="Vascular" Type2="Hypoxic">25</Energy>
      <Energy Type1="Vascular" Type2="Necrotic">25</Energy>
      <Energy Type1="Vascular" Type2="Vascular">3</Energy>
      <Energy Type1="Vascular" Type2="ActiveNeovascular">5</Energy>


      <Energy Type1="InactiveNeovascular" Type2="Medium">13</Energy>
      <Energy Type1="InactiveNeovascular" Type2="Normal">25</Energy>
      <Energy Type1="InactiveNeovascular" Type2="Hypoxic">25</Energy>
      <Energy Type1="InactiveNeovascular" Type2="Necrotic">25</Energy>
      <Energy Type1="InactiveNeovascular" Type2="Vascular">3</Energy>
      <Energy Type1="InactiveNeovascular" Type2="InactiveNeovascular">3</Energy>
      <Energy Type1="InactiveNeovascular" Type2="ActiveNeovascular">3</Energy>
      <NeighborOrder>5</NeighborOrder>

   </Plugin>

  <Plugin Name="VolumeLocalFlex"/>
   <Plugin Name="SurfaceLocalFlex"/>
   <Plugin Name="PDESolverCaller">
         <CallPDE PDESolverName="FlexibleDiffusionSolverFE" ExtraTimesPerMC="1"/>
   </Plugin>


     <Plugin Name="PlasticityTracker">
    <IncludeType>InactiveNeovascular</IncludeType>
    <IncludeType>Vascular</IncludeType>

 </Plugin>

   <Plugin Name="PlasticityEnergy">
    <TargetLengthPlasticity>3</TargetLengthPlasticity>
    <LambdaPlasticity>400</LambdaPlasticity>
    <MaxPlasticityLength>20</MaxPlasticityLength>
 </Plugin>


   <Steppable Type="PIFDumper" Frequency="100">
      <PIFName>TumorVasc3D_180x180x180</PIFName>
   </Steppable>

  <Steppable Type="PIFInitializer">
           <PIFName>TumorVasc3D_180x180x180_08052009_01_45_36.txt</PIFName>
  </Steppable>


   <Steppable Type="FlexibleDiffusionSolverFE">
      <!--Serialize Frequency="100"/-->

         <DiffusionField>
            <DiffusionData>
	   
               <FieldName>VEGF1</FieldName>
               <!--ConcentrationFileNam e></ConcentrationFileName-->
               <DiffusionConstant>0.14</DiffusionConstant>
               <DecayConstant>65e-3</DecayConstant>
               <DeltaT>1</DeltaT>
               <DeltaX>1.0</DeltaX>
               <DoNotDecayIn>InactiveNeovascular</DoNotDecayIn>
               <DoNotDecayIn>ActiveNeovascular</DoNotDecayIn>
	       <DoNotDecayIn>Vascular</DoNotDecayIn>
            </DiffusionData>

            <SecretionData>
               <Secretion Type="ActiveNeovascular">1</Secretion>
               <Secretion Type="InactiveNeovascular">1</Secretion>
               <Secretion Type="Vascular">1</Secretion>
            </SecretionData>
         </DiffusionField>


   </Steppable>


   <Steppable Type="KernelDiffusionSolver" >
    <Serialize Frequency="1000"/>
   <DiffusionField>
             <Kernel>35</Kernel>
               <CoarseGrainFactor>3</CoarseGrainFactor>
            <DiffusionData>
	      
               <FieldName>Oxygen</FieldName>
               <!--ConcentrationFileName>oxygen_180x180x180_20.txt</ConcentrationFileName-->
               <DiffusionConstant>3440</DiffusionConstant>
               
               <DeltaT>1</DeltaT>
               <DeltaX>1.0</DeltaX>
              
            </DiffusionData>
            <SecretionData>
               
                
               <Uptake Type="Medium"  MaxUptake="0.8" RelativeUptakeRate="0.99"/>
               <Uptake Type="Hypoxic"  MaxUptake="24" RelativeUptakeRate="0.99"/>
               <Uptake Type="Normal"  MaxUptake="24" RelativeUptakeRate="0.99"/>
               <Uptake Type="Necrotic"  MaxUptake="0.0001" RelativeUptakeRate="0.99"/>
               

	      <ConstantConcentration Type="Vascular">90</ConstantConcentration>
	       <ConstantConcentration Type="ActiveNeovascular">50</ConstantConcentration>
               <!--ConstantConcentration Type="Medium">8</ConstantConcentration-->
	      
	       
            </SecretionData>
            

         </DiffusionField>
       
        <DiffusionField>
              <Kernel>10</Kernel>
               <CoarseGrainFactor>3</CoarseGrainFactor>
            <DiffusionData>
               <FieldName>VEGF2</FieldName>
               <ConcentrationFileName></ConcentrationFileName>
               <DiffusionConstant>38</DiffusionConstant>
               <DecayConstant>0.01</DecayConstant>
               <DeltaT>1</DeltaT>
               <DeltaX>1.0</DeltaX>
            </DiffusionData>

            <SecretionData>
               <Secretion Type="Hypoxic">1</Secretion>
               
	       
            </SecretionData>
         </DiffusionField>


       
        
 </Steppable>


</CompuCell3D>
