# Supplementary material for: 3D Multi-Cell Simulation of Tumor Growth and Angiogenesis
Source: PLoS One. 2009 Oct 16;4(10):e7190. doi: 10.1371/journal.pone.0007190 (PMC2760204; doi:10.1371/journal.pone.0007190)
Supplement: Code S1 — XML configuration and python scripts of the simulation with angiogenesis. (0.27 MB ZIP) [file pone.0007190.s001.zip › angio_growth_08052009_01_45_36.py]

####
#### The simulation code is compatible with CompuCell3D ver 3.3.1
####

import sys
from os import environ
import string
sys.path.append(environ["PYTHON_MODULE_PATH"])

#

import CompuCellSetup

sim,simthread = CompuCellSetup.getCoreSimulationObjects()

#Create extra player fields here or add attributes

pyAttributeAdder,listAdder=CompuCellSetup.attachListToCells(sim)

CompuCellSetup.initializeSimulationObjects(sim,simthread)

#
##################
##########	PLUGINS
##################
#

import CompuCell

from angio_growth_plugins_08052009_01_45_36 import *

changeWatcherRegistry=CompuCellSetup.getChangeWatcherRegistry(sim)

stepperRegistry=CompuCellSetup.getStepperRegistry(sim)


mitPy=MitosisPyPlugin(sim,changeWatcherRegistry,stepperRegistry)

#### seting doubling volumes for normal, hypoxic, ActiveNeovascular, InactiveNeovascular
doublingVolumeDict = {1:54,2:54,4:80,6:80}
mitPy.setCellDoublingVolume(doublingVolumeDict)

#
##################
##########	STEPPABLES
##################
#


from PySteppables import SteppableRegistry
steppableRegistry=SteppableRegistry()

from angio_growth_steppables_08052009_01_45_36 import *
                                         #sim,frequency,areaThresh,nutrientThresh,necroticThresh
volumeParamSteppable=VolumeParamSteppable(sim,1,1,5,1)
steppableRegistry.registerSteppable(volumeParamSteppable)


#
##################
##########	COMPUCELL3D LOOPS
##################
#

CompuCellSetup.mainLoop(sim,simthread,steppableRegistry)
